# Supplementary material for: Cross-talk between AMPK and EGFR dependent Signaling in Non-Small Cell Lung Cancer
Source: Sci Rep. 2016 Jun 9;6:27514. doi: 10.1038/srep27514 (PMC4899720; doi:10.1038/srep27514)
Supplement: Supplementary Dataset 1 [file srep27514-s1.xls]

## Sheet: Sheet1
Probe_Id	Symbol	Entrez_Gene_ID	Synonyms
ILMN_1812926	ANTXR2	118429	FLJ31074; MGC111533; CMG-2; MGC45856; JHF; CMG2; ISH
ILMN_1791826	RAB25	57111	CATX-8
ILMN_1735499	DCBLD2	131566	ESDN; CLCP1
ILMN_1717324	C16orf52	146174
ILMN_2358784	ASB3	51130	FLJ10123; ASB-3; MGC996; MGC132002; FLJ10421; MGC12531
ILMN_1749662	GPX1	2876	MGC14399; GSHPX1; MGC88245
ILMN_1779558	GAS6	2621	FLJ34709; AXLLG; AXSF; DKFZp666G247
ILMN_1690921	STAT2	6773	ISGF-3; STAT113; MGC59816; P113
ILMN_2148459	B2M	567
ILMN_1802780	M160	283316	CD163B
ILMN_1702973	TMEM166	84141	FLJ13391
ILMN_1730645	TMEFF2	23671	TPEF; TENB2; TR; HPP1
ILMN_1651496	HIST1H2BD	3017	H2B.1B; HIRIP2; MGC90432; dJ221C16.6; H2B/b; H2BFB
ILMN_2169152	SRGN	5552	PRG1; PPG; PRG; FLJ12930; MGC9289
ILMN_1776337	CHORDC1	26973	CHP1
ILMN_1691410	BAMBI	25805	NMA
ILMN_1714567	AHNAK	79026	MGC5395; AHNAKRS
ILMN_1743137	BAT2D1	23215	BAT2-iso; XTP2
ILMN_1678669	RRM2	6241	RR2M; R2
ILMN_1758941	REEP5	7905	MGC70440; DP1; D5S346; TB2; C5orf18
ILMN_2239754	IFIT3	3437	IRG2; RIG-G; IFI60; ISG60; IFIT4; GARG-49; CIG-49
ILMN_1742145	ESPL1	9700	SEPARIN; ESP1; KIAA0165; FLJ46492
ILMN_1655930	ELL2	22936
ILMN_2060413	CD24	100133941	CD24A
ILMN_1659047	HIST2H2AA3	8337	H2a-615; H2A; H2AFO; HIST2H2AA; H2A/q; H2A/O; H2A.2
ILMN_1803988	MCL1	4170	MCL1L; MGC104264; MGC1839; TM; MCL1S; EAT
ILMN_2376723	CDKN2B	1030	TP15; p15INK4b; INK4B; P15; MTS2; CDK4I
ILMN_1773352	CCL5	6352	TCP228; SISd; MGC17164; SCYA5; RANTES; D17S136E
ILMN_1757467	H1F0	3005	H1FV; MGC5241; H10
ILMN_2339955	NR4A2	4929	RNR1; NOT; TINUR; NURR1; HZF-3
ILMN_1814215	SCNN1G	6340	ENaCg; ENaCgamma; PHA1; SCNEG
ILMN_1802615	CDK6	1021	PLSTIRE; MGC59692
ILMN_1717056	TXNRD1	7296	MGC9145; TR; TXNR; GRIM-12; TRXR1; TR1
ILMN_2086105	SPRY4	81848
ILMN_3235379	LOC100134265	100134265
ILMN_1675448	ZFP36L1	677	TIS11B; ERF1; Berg36; cMG1; BRF1; RNF162B; ERF-1
ILMN_1786612	PSME2	5721	PA28beta; REGbeta; PA28B
ILMN_2174127	DCBLD2	131566	ESDN; CLCP1
ILMN_1796925	CXADR	1525	CAR; HCAR
ILMN_1762899	EGR1	1958	G0S30; AT225; TIS8; ZNF225; NGFI-A; KROX-24; ZIF-268
ILMN_3306440	TMEM194A	23306
ILMN_1808354	SLC4A7	9497	SLC4A6; SBC2; DKFZp686H168; NBC2; NBC3
ILMN_2214144	TWSG1	57045	TSG
ILMN_1655261	ERP27	121506	ERp27; FLJ32115; C12orf46
ILMN_1651958	MGP	4256	NTI; GIG36; MGLAP
ILMN_1745397	OAS3	4940	MGC133260; p100
ILMN_1745256	CXXC5	51523	HSPC195
ILMN_1685703	ACOX2	8309	BRCOX; THCCox; BCOX; BRCACOX
ILMN_2347798	IFI6	2537	IFI-6-16; 6-16; IFI616; G1P3; FAM14C
ILMN_1672080	NR2F6	2063	EAR-2; EAR2; ERBAL2
ILMN_1765258	HLA-E	3133	DKFZp686P19218; EA2.1; MHC; HLA-6.2; EA1.2
ILMN_2041190	F2RL1	2150	PAR2; GPR11
ILMN_1693192	PI3	5266	SKALP; ESI; WAP3; WFDC14; MGC13613
ILMN_3307729	CXXC5	51523	HSPC195
ILMN_1798975	EGFR	1956	ERBB1; ERBB; mENA
ILMN_1787657	CLDN12	9069
ILMN_2410826	OAS1	4938	OIAS; OIASI; IFI-4
ILMN_1805410	C15orf48	84419	FLJ22645; MGC32925; NMES1; FOAP-11
ILMN_1691884	STC2	8614	STCRP; STC-2
ILMN_1782389	LAD1	3898	LadA; MGC10355
ILMN_1809347	LOC729466	729466
ILMN_1678004	TMEM41B	440026	MGC33897; KIAA0033; MGC57262
ILMN_1814305	SAMD9	54809	KIAA2004; C7orf5; OEF1; FLJ20073; NFTC; OEF2
ILMN_1682572	KIAA0528	9847	DKFZp779N2044
ILMN_1800739	SPINT2	10653	Kop; PB; HAI-2; HAI2
ILMN_1735877	EFEMP1	2202	FBNL; MLVT; FLJ35535; FBLN3; DRAD; S1-5; MGC111353; DHRD; MTLV
ILMN_1793990	ID2	3398	GIG8; MGC26389; ID2A; ID2H
ILMN_1793522	PRKAB1	5564	AMPK; HAMPKb; MGC17785
ILMN_2211950	SRP14P1	390284
ILMN_1770940	CDH1	999	CDHE; Arc-1; UVO; CD324; ECAD; LCAM
ILMN_1665280	SPCS1	28972	YJR010C-A; HSPC033; SPC12; SPC1
ILMN_1674706	MTHFD2	10797	NMDMC
ILMN_1787843	HSDL2	84263	MGC10940; C9orf99; FLJ25855
ILMN_1731418	SP110	3431	FLJ22835; IFI75; VODI; IFI41
ILMN_1788955	PDLIM1	9124	CLP36; CLP-36; hCLIM1; CLIM1; ELFIN
ILMN_1699676	C14orf147	171546	MGC24447
ILMN_1769031	FRAP1	2475	RAPT1; FLJ44809; MTOR; FRAP; FRAP2; RAFT1
ILMN_1799667	KIF4A	24137	HSA271784; KIF4; FLJ12655; FLJ12530; KIF4-G1; FLJ20631; FLJ14204
ILMN_1748352	CTSL2	1515	CTSV; CATL2; CTSU; MGC125957
ILMN_2071809	MGP	4256	NTI; GIG36; MGLAP
ILMN_1799688	CDC23	8697	APC8
ILMN_1692056	HS3ST3A1	9955	3OST3A1; 30ST3A1
ILMN_1701789	IFIT3	3437	ISG60; IFIT4; IRG2; RIG-G; GARG-49; CIG-49; IFI60
ILMN_1796417	ASNS	440	TS11
ILMN_2087702	MYH9	4627	NMMHCA; DFNA17; EPSTS; MHA; MGC104539; FTNS; NMHC-II-A
ILMN_1678143	ARHGDIB	397	Ly-GDI; RAP1GN1; GDIA2; D4; LYGDI; GDID4
ILMN_1703335	LACTB	114294	FLJ14902; G24; MRPL56
ILMN_1760849	NETO2	81831	FLJ14724; FLJ10430; NEOT2; FLJ90456
ILMN_1705750	TGM2	7052	TGC; TG2
ILMN_1677376	CHD7	55636	FLJ20361; KIAA1416; FLJ20357; IS3
ILMN_2086095	ID2	3398	GIG8; MGC26389; ID2A; ID2H
ILMN_1662358	MX1	4599	MxA; IFI78; MX; IFI-78K
ILMN_3251467	LRRC58	116064
ILMN_3280020	LOC441506	441506
ILMN_3249032	EPCAM	4072
ILMN_1758067	RGS4	5999	MGC60244; SCZD9; MGC2124; RGP4
ILMN_1665538	SKP2	6502	MGC1366; FBXL1; FBL1; FLB1
ILMN_2372082	SNRPN	6638	SMN; SM-D; SNRNP-N; SNURF-SNRPN; HCERN3; RT-LI
ILMN_3240420	USP18	11274	ISG43; UBP43
ILMN_2173004	RAB8B	51762	FLJ38125
ILMN_2121408	HBEGF	1839	DTS; DTSF; HEGFL; DTR
ILMN_1690105	STAT1	6772	ISGF-3; STAT91; DKFZp686B04100
ILMN_2376108	PSMB9	5698	MGC70470; PSMB6i; beta1i; LMP2; RING12
ILMN_1653856	STS-1	84959	MGC15437; KIAA1959; p70
ILMN_1704557	RPS6KB1	6198	p70-alpha; p70-S6K; STK14A; S6K1; p70(S6K)-alpha; PS6K; S6K
ILMN_2390853	CTSH	1512	CPSB; ACC-4; MGC1519; minichain; ACC-5; DKFZp686B24257
ILMN_1803801	LRRC38	126755
ILMN_1672661	SP110	3431	FLJ22835; IFI75; VODI; IFI41
ILMN_1787815	TRIB3	57761	TRB3; C20orf97; SKIP3; NIPK; SINK
ILMN_1745471	IRF9	10379	IRF9; p48; ISGF3; IRF-9
ILMN_1707695	IFIT1	3434	RNM561; IFI-56; IFI56; GARG-16; IFNAI1; G10P1; ISG56
ILMN_2095660	TMEM156	80008	FLJ23235
ILMN_1798659	CCDC28A	25901	C6orf80; CCRL1AP; MGC131913; DKFZp586D0623
ILMN_1806778	UBE2E1	7324	UBCH6
ILMN_1794875	AGPAT9	84803	MAG1; AGPAT8; LPAAT-theta; GPAT3; MGC11324
ILMN_1769520	UBE2L6	9246	UBCH8; RIG-B; MGC40331
ILMN_2054019	ISG15	9636	G1P2; UCRP; IFI15
ILMN_1693338	CYP1B1	1545	GLC3A; CP1B
ILMN_1706502	EIF2AK2	5610	PRKR; PKR; MGC126524; EIF2AK1
ILMN_2359287	ITGA6	3655	VLA-6; ITGA6B; CD49f
ILMN_2114720	SLPI	6590	WFDC4; WAP4; MPI; ALK1; ALP; BLPI; HUSI-I; HUSI
ILMN_2331232	TNFRSF6B	8771	DJ583P15.1.1; M68; TR6; DCR3
ILMN_2248970	OAS2	4939	MGC78578
ILMN_1757781	SAP30L	79685	FLJ11526; NS4ATP2
ILMN_1782788	CSDA	8531	CSDA1; DBPA; ZONAB
ILMN_1670238	CDC45L	8318	CDC45L2; CDC45; PORC-PI-1
ILMN_2338997	PTP4A2	8073	PRL2; HU-PP-1; HH13; HH7-2; ptp-IV1a; PRL-2; ptp-IV1b; PTP4A; OV-1; PTPCAAX2
ILMN_1764177	JARID2	3720	JMJ
ILMN_3306730	RBM47	54502	DKFZp686F02235; FLJ21344; FLJ20273; FLJ21643
ILMN_1718558	PARP12	64761	MSTP109; FLJ22693; ZC3H1; ZC3HDC1; MST109; PARP-12
ILMN_2353033	FUBP3	8939	FBP3
ILMN_1771627	ZMIZ1	57178	MIZ; Zimp10; FLJ13541; hZIMP10; KIAA1224; RAI17
ILMN_2041046	CKS1B	1163	PNAS-18; PNAS-16; ckshs1; CKS1
ILMN_2386444	ANGPTL4	51129	HFARP; ANGPTL2; PGAR; NL2; pp1158; ARP4; FIAF
ILMN_1750800	ACO1	48	IREBP; IRP1; IREB1
ILMN_1804150	HIBADH	11112	MGC40361; NS5ATP1
ILMN_1815719	PLCG2	5336
ILMN_1706873	RPL34	6164
ILMN_1745374	IFI35	3430	FLJ21753; IFP35
ILMN_1691364	STAT1	6772	ISGF-3; STAT91; DKFZp686B04100
ILMN_1760062	IFI44	10561	p44; MTAP44
ILMN_1753639	MTAP	4507	c86fus; MSAP
ILMN_1739428	IFIT2	3433	GARG-39; G10P2; cig42; ISG-54K; IFI-54; IFI54; ISG54
ILMN_2332558	ARL5A	26225	ARFLP5; ARL5
ILMN_1679025	LOC641848	641848
ILMN_1661825	TNFRSF6B	8771	M68; TR6; DJ583P15.1.1; DCR3
ILMN_1768534	BHLHB2	8553	DEC1; STRA13; Stra14; SHARP-2
ILMN_1701613	RARRES3	5920	MGC8906; HRASLS4; TIG3; RIG1
ILMN_1758164	STC1	6781	STC
ILMN_1699331	IFIT1	3434	RNM561; IFI-56; IFI56; GARG-16; IFNAI1; G10P1
ILMN_3264543	LOC100128060	100128060
ILMN_1748894	GTPBP3	84705	MTGP1; MSS1; FLJ14700; THDF1; GTPBG3
ILMN_1657977	MSRB2	22921	CBS-1; PILB; MSRB; CGI-131; CBS1; MGC26104
ILMN_1778831	NTSR1	4923	NTR
ILMN_1695491	WDYHV1	55093	FLJ10204
ILMN_1808071	KIF14	9928	KIAA0042; MGC142302
ILMN_1757497	VGF	7425
ILMN_1724504	SETD3	84193	C14orf154; FLJ23027; MGC87236; DKFZp761E1415
ILMN_1780255	KLK6	5653	PRSS18; Klk7; hK6; SP59; Bssp; MGC9355; NEUROSIN; ZYME; PRSS9
ILMN_2234016	FTHL7	2500
ILMN_3241218	ANKIB1	54467	DKFZP434A0225; KIAA1386; FLJ33123
ILMN_2064150	PRRG2	5639	PRGP2
ILMN_1797594	NFAT5	10725	NFATL1; OREBP; TONEBP; NF-AT5; KIAA0827; NFATZ
ILMN_1714861	CD68	968	SCARD1
ILMN_1791296	DPY19L1	23333	KIAA0877
ILMN_1792455	TMEM158	25907	BBP; DKFZp586E1621; RIS1; p40BBP
ILMN_1654262	ZMAT3	64393	PAG608; WIG1; FLJ12296; WIG-1; MGC10613
ILMN_2053527	PARP9	83666	DKFZp666B0810; DKFZp686M15238; BAL1; FLJ26637; BAL; FLJ41418; MGC:7868
ILMN_1668507	DDAH1	23576	FLJ25539; DDAH; FLJ21264
ILMN_1770653	MAL2	114569
ILMN_2353054	KLK5	25818	KLKL2; KLK-L2; SCTE
ILMN_1713934	LITAF	9516	MGC125274; MGC116701; CMT1C; MGC116700; SIMPLE; TP53I7; FLJ38636; PIG7; MGC125276; MGC116698; MGC125275
ILMN_1726448	MMP1	4312	CLG; CLGN
ILMN_1657871	RSAD2	91543	vig1; cig33; 2510004L01Rik; cig5
ILMN_2197365	RGS2	5997	G0S8
ILMN_3251691	POLR3G	10622	RPC32; RPC7
ILMN_1690170	CRABP2	1382	CRABP-II; RBP6
ILMN_1802205	RHOB	388	ARH6; MST081; MSTP081; RHOH6; ARHB
ILMN_2203950	HLA-A	3105
ILMN_1747195	PSMB8	5696	D6S216; LMP7; PSMB5i; RING10; beta5i; MGC1491; D6S216E
ILMN_1658247	OAS1	4938	OIAS; OIASI; IFI-4
ILMN_1651354	SPP1	6696	BNSP; BSPI; OPN; MGC110940; ETA-1
ILMN_1803846	EIF1	10209	EIF1A; A121; SUI1; EIF-1; ISO1
ILMN_1775708	SLC2A3	6515	GLUT3; FLJ90380
ILMN_2374449	SPP1	6696	BNSP; BSPI; OPN; MGC110940; ETA-1
ILMN_2415144	SP110	3431	FLJ22835; IFI75; VODI; IFI41
ILMN_3176403	FTHL16	2508
ILMN_1735930	KLF2	10365	LKLF
ILMN_2370624	COL13A1	1305	FLJ42485
ILMN_1723912	IFI44L	10964	C1orf29; GS3686
ILMN_1752932	MPZL2	10205	MPZL2; EVA
ILMN_1665792	ITGA2	3673	CD49B; VLAA2; VLA-2; BR; GPIa
ILMN_1745242	PLSCR1	5359	MMTRA1B
ILMN_1801616	EMP1	2012	CL-20; EMP-1; TMP
ILMN_2058782	IFI27	3429	FAM14D; P27; ISG12
ILMN_2163796	RABGGTB	5876	GGTB
ILMN_2246510	TSC1	7248	TSC; LAM; MGC86987; KIAA0243
ILMN_1794863	CAMK2N1	55450	ICAP-1alpha; MGC22256; PRO1489; RP11-401M16.1
ILMN_1810608	PNPT1	87178	DKFZp762K1914; old-35; OLD35; PNPASE
ILMN_2160210	TACSTD1	4072	EGP40; TROP1; KSA; hEGP-2; MK-1; CO17-1A; MIC18; M4S1; EGP; GA733-2; CD326; Ep-CAM
ILMN_1795007	C2orf47	79568	FLJ22555; DKFZp666A212
ILMN_1783889	PRKAA1	5562	MGC57364; AMPK; MGC33776; AMPKa1
ILMN_1658094	ZNF365	22891	MGC87345; KIAA0844; MGC41821; UAN; ZNF365D; Su48
ILMN_1658071	ATP1B1	481	MGC1798; ATP1B
ILMN_1760779	ENSA	2029	MGC4319; MGC78563; MGC8394
ILMN_1806754	GLDC	2731	MGC138198; GCSP; NKH; GCE; MGC138200; HYGN1
ILMN_1666269	CTSZ	1522	CTSX
ILMN_2407824	ATP1B1	481	MGC1798; ATP1B
ILMN_1748697	LIN28B	389421	CSDD2; FLJ16517
ILMN_1718766	MT1F	4494	MT1; MGC32732
ILMN_1742238	SET	6418	IGAAD; TAF-IBETA; PHAPII; I2PP2A; 2PP2A
ILMN_1805466	SOX9	6662	CMPD1; CMD1; SRA1
ILMN_1730940	KLHDC3	116138	RP1-20C7.3; hPEAS; hPeas; dJ20C7.3; PEAS
ILMN_1701731	AKR1B1	231	ALDR1; MGC1804; ALR2; AR; ADR
ILMN_1669523	FOS	2353	c-fos
ILMN_1784749	GAS6	2621	FLJ34709; AXLLG; AXSF; DKFZp666G247
ILMN_2336595	ACSS2	55902	AceCS; ACAS2; ACS; ACSA; dJ1161H23.1; DKFZp762G026
ILMN_1778360	PYGB	5834	MGC9213
ILMN_1690806	PTPLB	201562
ILMN_1781373	IFIH1	64135	MDA5; MGC133047; MDA-5; Hlcd; IDDM19
ILMN_1706149	PDCD2L	84306	MGC13096
ILMN_3228822	TMEM194A	23306
ILMN_1707727	ANGPTL4	51129	HFARP; ANGPTL2; PGAR; NL2; pp1158; PPARG; ARP4; FIAF
ILMN_2189605	FAM122B	159090	MGC131814; DKFZp686L20116; RP11-308B5.5
ILMN_1668052	FOXA2	3170	MGC19807; TCF3B; HNF3B
ILMN_1667476	LTBR	4055	TNF-R-III; TNFRSF3; TNFR-RP; LT-BETA-R; TNFCR; TNFR2-RP; CD18; D12S370
ILMN_3240117	AIDA	64853	RP11-378J18.7; FLJ32421; FLJ12806
ILMN_1714197	ACSS2	55902	AceCS; ACAS2; ACS; DKFZp762G026; ACSA; dJ1161H23.1
ILMN_1791002	SKP2	6502	MGC1366; FBXL1; FBL1; FLB1
ILMN_2412384	CCNE2	9134	CYCE2
ILMN_2338323	CDC25B	994
ILMN_1797001	DDX58	23586	DKFZp686N19181; RIG-I; DKFZp434J1111; FLJ13599
ILMN_1677765	LRP8	7804	HSZ75190; APOER2; MCI1
ILMN_3224926	RBM47	54502	DKFZp686F02235; FLJ21344; FLJ20273; FLJ21643
ILMN_1777325	STAT1	6772	ISGF-3; STAT91; DKFZp686B04100
ILMN_1803811	TRIB1	10221	GIG2; SKIP1; C8FW
ILMN_1692938	PSAT1	29968	MGC1460; PSA; EPIP; PSAT
ILMN_1783684	LOC648695	648695
ILMN_1733811	JUP	3728	PKGB; CTNNG; ARVD12; PDGB; DPIII; DP3
ILMN_1746673	2003-09-01	55964	SEP3; MGC133218; bK250D10.3
ILMN_2352097	GPR56	9289	BFPP; DKFZp781L1398; TM7LN4; TM7XN1
ILMN_1709486	SRPX	8406	DRS; ETX1
ILMN_1703178	SCG2	7857	SgII; CHGC; SN
ILMN_1723480	BST2	684	CD317
ILMN_2139970	ALDH1A3	220	RALDH3; ALDH6; ALDH1A6
ILMN_1706505	COL5A1	1289
ILMN_1656415	CDKN2C	1031	INK4C; p18-INK4C; p18
ILMN_1813314	HIST1H2BK	85236	MGC131989; H2BFT; H2BFAiii; H2B/S
ILMN_1776181	BIRC3	330	RNF49; MALT2; MIHC; HAIP1; API2; HIAP1; AIP1; CIAP2
ILMN_1672589	SEMA4B	10509	KIAA1745; SemC; SEMAC; MGC131831
ILMN_2143685	CLDN7	1366	claudin-1; CPETRL2; Hs.84359; CEPTRL2
ILMN_1687384	IFI6	2537	IFI-6-16; 6-16; IFI616; G1P3; FAM14C
ILMN_1750400	C19orf66	55337	FLJ40743
ILMN_1724941	CDCP1	64866	SIMA135; TRASK; CD318
ILMN_1738424	CDC42	998	CDC42Hs; G25K
ILMN_3235472	WDYHV1	55093	FLJ10204
ILMN_3266944	LOC100129599	100129599
ILMN_3236010	SCARNA11	677780	ACA57
ILMN_1705241	TDRD7	23424	PCTAIRE2BP; RP11-508D10.1; KIAA1529
ILMN_1778401	HLA-B	3106	AS; HLA-B-5501; SPDA1; HLA B
ILMN_2221564	LYAR	55646	ZLYAR; FLJ20425
ILMN_1718063	LIPA	3988	CESD; LAL
ILMN_1801246	IFITM1	8519	LEU13; 9-27; CD225; IFI17
ILMN_1656057	PLAU	5328	UPA; URK; u-PA; ATF
ILMN_1656501	DUSP5	1847	HVH3; DUSP
ILMN_1750974	S100A9	6280	CFAG; MAC387; 60B8AG; MIF; MRP14; CGLB; CAGB; LIAG; NIF; P14; L1AG
ILMN_1726456	SLC3A2	6520	4F2HC; CD98; 4F2; CD98HC; 4T2HC; MDU1; NACAE
ILMN_1729987	SRC	6714	SRC1; p60-Src; c-SRC; ASV
ILMN_2384241	TGFBR2	7048	RIIC; MFS2; HNPCC6; TAAD2; AAT3; TGFR-2; FAA3; TGFbeta-RII
ILMN_2384122	GPR56	9289	BFPP; DKFZp781L1398; TM7LN4; TM7XN1
ILMN_1687583	CAV1	857	CAV; VIP21; MSTP085
ILMN_1667893	TNS3	64759	TENS1; FLJ13732; TEM6; MGC88434; H_NH049I23.2; FLJ35545; DKFZp686M1045; DKFZp686K12123
ILMN_1678165	LSM7	51690	YNL147W
ILMN_1911500	LOC729335	729335
ILMN_1675542	LOC729148	729148
ILMN_1701696	LOC644863	644863
ILMN_1708934	ADM	133	AM
ILMN_1809433	XBP1	7494	TREB5; XBP2
ILMN_2116075	TRUB2	26995	RP11-339B21.1; CLONE24922
ILMN_1811468	IRX3	79191	IRX-1
ILMN_1796589	TRIP13	9319	16E1BP
ILMN_1665235	CRTAP	10491	CASP; OI7
ILMN_2388547	EPSTI1	94240	BRESI1; MGC29634
ILMN_1731224	PARP9	83666	DKFZp666B0810; DKFZp686M15238; BAL1; FLJ26637; BAL; FLJ41418; MGC:7868
ILMN_1716815	CEACAM1	634	BGP1; BGPI; BGP
ILMN_1729749	HERC5	51191	CEBP1; CEB1
ILMN_1673113	F2RL1	2150	PAR2; GPR11
ILMN_1787691	CITED4	163732
ILMN_3259146	LOC100129681	100129681
ILMN_1748840	CALB2	794	CAL2
ILMN_1706434	LOC440359	440359
ILMN_2130441	HLA-H	3136	HLAHP
ILMN_1711878	ENOPH1	58478	E1; MST145; MASA; DKFZp586M0524; FLJ12594
ILMN_1696585	FERMT1	55612	URP1; UNC112A; C20orf42; FLJ23423; DTGCU2; KIND1; FLJ20116
ILMN_2234758	SRP14	6727	ALURBP; MGC14326
ILMN_1687978	PHLDA1	22822	DT1P1B11; PHRIP; TDAG51; MGC131738
ILMN_2331231	TNFRSF6B	8771	DJ583P15.1.1; M68; TR6; DCR3
ILMN_1724686	CLDN1	9076	SEMP1; ILVASC; CLD1
ILMN_1787509	PRIC285	85441	MGC138228; PDIP-1; PDIP1alpha; KIAA1769; PDIP1beta; MGC132634; FLJ00244
ILMN_1775759	NRAS	4893	NRAS1; N-ras; ALPS4
ILMN_1659953	2003-09-01	55964	SEP3; MGC133218; bK250D10.3
ILMN_1708143	FAM127A	8933	CXX1; MAR8C; MART8C; MGC117411; Mar8; Mart8
ILMN_2176955	CUL5	8065	VACM-1; VACM1
ILMN_1730291	ATP1B1	481	MGC1798; ATP1B
ILMN_1807042	MARCKS	4082	MACS; 80K-L; PRKCSL; FLJ14368; MRACKS; PKCSL; FLJ90045
ILMN_1730777	KRT19	3880	K19; CK19; MGC15366; K1CS
ILMN_1776723	PHF11	51131	IGHER; IGEL; BCAP; NYREN34; NY-REN-34; RP11-185C18.3; IGER; APY
ILMN_1766222	LARP4B	23185	RP11-164C1.3; KIAA0217; DKFZp686M23113
ILMN_1813489	RAF1	5894	Raf-1; c-Raf; NS5; CRAF
ILMN_3211857	LOC648822	648822
ILMN_2333107	AES	166	AES-2; ESP1; GRG5; GRG; TLE5; AES-1
ILMN_1691846	G0S2	50486	RP1-28O10.2
ILMN_1691156	MT1A	4489	MTC; MT1; MGC32848; MT1S
ILMN_1758623	HIST1H2BD	3017	H2B.1B; HIRIP2; MGC90432; dJ221C16.6; H2B/b; H2BFB
ILMN_1671554	LPIN1	23175	DKFZp781P1796; KIAA0188
ILMN_1764362	LYAR	55646	ZLYAR; FLJ20425
ILMN_1676385	PAK2	5062
ILMN_2374340	PLAUR	5329	CD87; UPAR; URKR
ILMN_1739001	TACSTD2	4070	GA733; EGP-1; TROP2; GA733-1; M1S1
ILMN_2091347	IDH1	3417	PICD; IDH; IDP
ILMN_2153837	SCNN1G	6340	ENaCg; ENaCgamma; PHA1; SCNEG
ILMN_1788874	SERPINA3	12	GIG24; GIG25; AACT; MGC88254; ACT
ILMN_1691402	LOC644162	644162
ILMN_1659913	ISG20	3669	CD25; HEM45
ILMN_1682139	RAI14	26064	KIAA1334; RAI13; DKFZp564G013; NORPEG
ILMN_1663575	MGC87042	256227
ILMN_1755419	EIF1AX	1964	EIF1A; eIF-1A; EIF4C; eIF-4C
ILMN_1746368	SELT	51714
ILMN_1798181	IRF7	3665	IRF7A; IRF-7H
ILMN_1671885	MLF2	8079	NTN4
ILMN_1765966	CHGB	1114	SCG1
ILMN_1672662	SLC20A1	6574	Glvr-1; PiT-1; FLJ41426; GLVR1; PIT1; DKFZp686J2397
ILMN_2096784	TFAP2C	7022	AP2-GAMMA; TFAP2G; hAP-2g; ERF1
ILMN_2089073	ATP9A	10079	KIAA0611; ATPIIA
ILMN_1779376	GSK3B	2932
ILMN_1806023	JUN	3725	AP1; c-Jun
ILMN_2107991	HABP4	22927	SERBP1L; IHABP4; MGC825; Ki-1/57
ILMN_2379080	NFATC2IP	84901	MGC138387; FLJ14639; MGC126790
ILMN_3243112	RNF182	221687	FLJ40772; MGC33993
ILMN_2120247	SLC2A10	81031	MGC126706; ATS; GLUT10
ILMN_1651346	TICAM2	353376	MGC129877; MGC129876; TIRP; TICAM-2; TIRAP3; TRAM
ILMN_1678054	TRIM21	6737	RNF81; RO52; SSA1; SSA
ILMN_1726245	TGFBR2	7048	RIIC; MFS2; TAAD2; AAT3; TGFR-2; FAA3; TGFbeta-RII
ILMN_2399463	VAV3	10451	FLJ40431
ILMN_3289489	LOC387753	387753
ILMN_1746085	IGFBP3	3486	IBP3; BP-53
ILMN_2089329	SPRY2	10253	hSPRY2; MGC23039
ILMN_1792689	HIST1H2AC	8334	dJ221C16.4; H2AFL; H2A/l; MGC99519
ILMN_1798980	CAPZB	832	CAPB; MGC104401; MGC129749; MGC129750; CAPPB; CAPZ
ILMN_2405521	MTHFD2	10797	NMDMC
ILMN_1805750	IFITM3	10410	1-8U; IP15
ILMN_2390586	SP100	6672	DKFZp686E07254; FLJ00340; FLJ34579
ILMN_1718731	KLK5	25818	KLKL2; KLK-L2; SCTE
ILMN_1800512	HMOX1	3162	HO-1; bK286B10
ILMN_1781285	DUSP1	1843	HVH1; MKP1; MKP-1; PTPN10; CL100
ILMN_1654639	HERC6	55008	FLJ20637
ILMN_1792672	POLR2D	5433	HSRPB4; RBP4; HSRBP4
ILMN_1713751	ADAM19	8728	MADDAM; FKSG34; MLTNB
ILMN_2350634	EFEMP1	2202	FBNL; MLVT; FLJ35535; FBLN3; DRAD; S1-5; MGC111353; DHRD; MTLV
ILMN_2314169	PTHLH	5744	PTHRP; PLP; MGC14611; PTHR; HHM
ILMN_1669905	DCP2	167227	NUDT20; FLJ33245
ILMN_2149164	SFRP1	6422	FRP; FrzA; SARP2; FRP1; FRP-1
ILMN_1747650	BMP6	654	VGR1; VGR
ILMN_1661537	LEPROT	54741	OB-RGRP; OBRGRP; FLJ90360; LEPR; VPS55
ILMN_2357577	PRKAA1	5562	MGC57364; AMPK; MGC33776; AMPKa1
ILMN_1703108	UBE2L6	9246	UBCH8; RIG-B; MGC40331
ILMN_1675640	OAS1	4938	OIAS; OIASI; IFI-4
ILMN_1786976	RAB22A	57403	MGC16770
ILMN_1721113	HLA-C	3107	FLJ27082; PSORS1; Cw*1701; D6S204; HLC-C; HLA-Cw; HLA-JY3
ILMN_2390299	PSMB8	5696	D6S216; LMP7; RING10; MGC1491; D6S216E
ILMN_1760509	EOMES	8320	TBR2
ILMN_2170814	LAMP3	27074	TSC403; DC-LAMP; CD208; LAMP; DCLAMP
ILMN_1674063	OAS2	4939	MGC78578
ILMN_2186806	HLA-F	3134	HLA-5.4; HLAF; HLA-CDA12
ILMN_1751079	TAP1	6890	ABC17; PSF1; FLJ26666; ABCB2; TAP1N; APT1; D6S114E; RING4; FLJ41500; TAP1*0102N
ILMN_2138589	MERTK	10461	MGC133349; c-mer; RP38; MER
ILMN_1760347	SRGN	5552	PRG1; PPG; PRG; FLJ12930; MGC9289
ILMN_1732296	ID3	3399	HEIR-1
ILMN_2098126	CCL5	6352	TCP228; SISd; MGC17164; SCYA5; RANTES; D17S136E
ILMN_2297626	PEG10	23089	Mart2; MEF3L; Mar2; HB-1; KIAA1051; Edr; RGAG3
ILMN_1795181	DDX60	55601	FLJ20035; FLJ10787
ILMN_1704753	EPAS1	2034	HLF; ECYT4; HIF2A; MOP2; PASD2
ILMN_1704294	CDH3	1001	HJMD; PCAD; CDHP
ILMN_1723198	CDKN2B	1030	TP15; p15INK4b; INK4B; P15; MTS2; CDK4I
ILMN_1756992	MUC1	4582	PEMT; PUM; PEM; EMA; H23AG; MAM6; CD227
ILMN_1674811	OASL	8638	p59OASL; TRIP14
ILMN_1803348	EHBP1	23301	KIAA0903; NACSIN
ILMN_1663866	TGFBI	7045	CSD1; CSD2; CDB1; CDGG1; EBMD; CSD3; BIGH3; LCD1; CDG2; CSD
