# Supplementary material for: Cross-talk between AMPK and EGFR dependent Signaling in Non-Small Cell Lung Cancer
Source: Sci Rep. 2016 Jun 9;6:27514. doi: 10.1038/srep27514 (PMC4899720; doi:10.1038/srep27514)
Supplement: Supplementary Dataset 2 [file srep27514-s3.xls]

## Sheet: Tabelle1
Legend: qPCR data upon gene-specific siRNA-based knockdown using Taqman assays for all targets, and B2M and ESD reference genes. Gene knockdown was calculated by delta-delta Cp using reference genes (delta Cp) and Allstar siRNA control (delta-delta Cp).
Knockdown	Experiment	Assay	Cp	Assay	Cp	Assay	Cp	Median Cp B2M	STABW	Median Cp ESD	STABW	Median Cp Target	STABW	delta Cp Target	delta delta Cp All star	Fold change	% expression
BCL10	H1650 AllStar 1	Gen B2M	25.23	Gen ESD	26.58	BCL10	27.19	25.44	0.21	26.82	0.339411	27.09	0.080829	0.96
BCL10	H1650 AllStar 2	Gen B2M	25.44	Gen ESD	NA	BCL10	27.03
BCL10	H1650 AllStar 3	Gen B2M	25.65	Gen ESD	27.06	BCL10	27.09
BCL10	H1650 BCL10 1	Gen B2M	25.35	Gen ESD	26.76	BCL10	32.18	25.27	0.217332	26.51	0.188768	32.18	0.434051	6.29	5.33	0.0248605	2.48605
BCL10	H1650 BCL10 2	Gen B2M	25.27	Gen ESD	26.39	BCL10	32.24
BCL10	H1650 BCL10 3	Gen B2M	24.94	Gen ESD	26.51	BCL10	31.46
EGFR	H1650 AllStar 1	Gen B2M	25.23	Gen ESD	26.58	EGFR	32.18	25.44	0.21	27.06	7.31896	32.28	0.185831	6.03
EGFR	H1650 AllStar 2	Gen B2M	25.44	Gen ESD	39.49	EGFR	32.28
EGFR	H1650 AllStar 3	Gen B2M	25.65	Gen ESD	27.06	EGFR	32.54
EGFR	H1650 EGFR 1	Gen B2M	24.7	Gen ESD	26.07	EGFR	37.78	24.7	0.660908	26.07	0.742316	36.78	0.882723	11.395	5.365	0.0242647	2.42647
EGFR	H1650 EGFR 2	Gen B2M	23.62	Gen ESD	24.86	EGFR	36.02
EGFR	H1650 EGFR 3	Gen B2M	24.82	Gen ESD	26.21	EGFR	36.78
ESPL1	H1650 AllStar 1	Gen B2M	25.23	Gen ESD	26.58	ESPL1	28.34	25.44	0.21	27.06	7.31896	29	0.461988	2.75
ESPL1	H1650 AllStar 2	Gen B2M	25.44	Gen ESD	39.49	ESPL1	29.23
ESPL1	H1650 AllStar 3	Gen B2M	25.65	Gen ESD	27.06	ESPL1	29
ESPL1	H1650 ESPL1 1	Gen B2M	25.27	Gen ESD	26.65	ESPL1	32.54	25.27	0.372201	26.65	0.306105	32.54	0.161967	6.58	3.83	0.0703162	7.03162
ESPL1	H1650 ESPL1 2	Gen B2M	24.97	Gen ESD	26.39	ESPL1	32.52
ESPL1	H1650 ESPL1 3	Gen B2M	25.71	Gen ESD	27	ESPL1	32.81
GSK3A	H1650_AllStar_1	B2M	21.14	ESD	24.28	GSK3A	25.03	21.14	0.210317	24.53	0.220681	24.81	0.151327	1.975
GSK3A	H1650_AllStar_2	B2M	20.95	ESD	24.53	GSK3A	24.74
GSK3A	H1650_AllStar_3	B2M	21.37	ESD	24.72	GSK3A	24.81
GSK3A	H1650_GSK3A_1	B2M	22.53	ESD	24.16	GSK3A	28.26	22.7	0.111505	24.34	0.170098	28.26	0.25632	4.74	2.765	0.147113	14.7113
GSK3A	H1650_GSK3A_2	B2M	22.7	ESD	24.34	GSK3A	28.47
GSK3A	H1650_GSK3A_3	B2M	22.74	ESD	24.5	GSK3A	27.96
GSK3B	H1650_AllStar_1	B2M	21.14	ESD	24.28	GSK3B	26.23	21.14	0.210317	24.53	0.220681	26.45	0.143643	3.615
GSK3B	H1650_AllStar_2	B2M	20.95	ESD	24.53	GSK3B	26.5
GSK3B	H1650_AllStar_3	B2M	21.37	ESD	24.72	GSK3B	26.45
GSK3B	H1650_GSK3B_1	B2M	22.57	ESD	24.16	GSK3B	30.05	22.67	0.174738	24.16	0.111505	30.07	0.0360555	6.655	3.04	0.121582	12.1582
GSK3B	H1650_GSK3B_2	B2M	22.67	ESD	24.12	GSK3B	30.07
GSK3B	H1650_GSK3B_3	B2M	22.91	ESD	24.33	GSK3B	30.12
ITGB4	H1650 AllStar 1	Gen B2M	25.23	Gen ESD	26.58	ITGB4	27.34	25.44	0.21	27.06	7.31896	26.89	0.328684	0.64
ITGB4	H1650 AllStar 2	Gen B2M	25.44	Gen ESD	39.49	ITGB4	26.7
ITGB4	H1650 AllStar 3	Gen B2M	25.65	Gen ESD	27.06	ITGB4	26.89
ITGB4	H1650 ITGB4 1	Gen B2M	25.37	Gen ESD	27.02	ITGB4	33.1	25.37	0.25697	27.02	0.334714	32.61	0.308599	6.415	5.775	0.0182621	1.82621
ITGB4	H1650 ITGB4 2	Gen B2M	25.68	Gen ESD	27.17	ITGB4	32.61
ITGB4	H1650 ITGB4 3	Gen B2M	25.17	Gen ESD	26.53	ITGB4	32.53
LEPR	H1650_AllStar_1	B2M	21.14	ESD	24.28	LEPR	31.12	21.14	0.210317	24.53	0.220681	31.06	0.0650641	8.225
LEPR	H1650_AllStar_2	B2M	20.95	ESD	24.53	LEPR	30.99
LEPR	H1650_AllStar_3	B2M	21.37	ESD	24.72	LEPR	31.06
LEPR	H1650_LEPR_1	B2M	21.3	ESD	24.27	LEPR	35.95	21.45	0.145029	24.46	0.142945	35.95	0.345977	12.995	4.77	0.0366511	3.66511
LEPR	H1650_LEPR_2	B2M	21.45	ESD	24.46	LEPR	36.25
LEPR	H1650_LEPR_3	B2M	21.59	ESD	24.55	LEPR	35.56
MTOR	H1650 AllStar 1	Gen B2M	25.23	Gen ESD	26.58	MTOR	29.55	25.44	0.21	27.06	7.31896	29.73	0.106927	3.48
MTOR	H1650 AllStar 2	Gen B2M	25.44	Gen ESD	39.49	MTOR	29.74
MTOR	H1650 AllStar 3	Gen B2M	25.65	Gen ESD	27.06	MTOR	29.73
MTOR	H1650 MTOR 1	Gen B2M	25.06	Gen ESD		MTOR	32.74	25.06	0.520481	26.775	0.459619	33.2	0.521153	7.2825	3.8025	0.0716693	7.16693
MTOR	H1650 MTOR 2	Gen B2M	25	Gen ESD	26.45	MTOR	33.2
MTOR	H1650 MTOR 3	Gen B2M	25.93	Gen ESD	27.1	MTOR	33.78
PIK3C3	H1650_AllStar_1	B2M	21.14	ESD	24.28	PIK3C3	28.09	21.14	0.210317	24.53	0.220681	28.13	0.151438	5.295
PIK3C3	H1650_AllStar_2	B2M	20.95	ESD	24.53	PIK3C3	28.13
PIK3C3	H1650_AllStar_3	B2M	21.37	ESD	24.72	PIK3C3	28.37
PIK3C3	H1650_PIK3C3_1	B2M	20.35	ESD	24.67	PIK3C3	31.92	20.37	0.0986577	24.84	0.111505	31.92	0.25632	9.315	4.02	0.0616395	6.16395
PIK3C3	H1650_PIK3C3_2	B2M	20.53	ESD	24.84	PIK3C3	32.22
PIK3C3	H1650_PIK3C3_3	B2M	20.37	ESD	24.88	PIK3C3	31.71
PRKAA1	H1650 AllStar 1	Gen B2M	25.23	Gen ESD	26.58	PRKAA1	28.92	25.44	0.21	27.06	7.31896	28.92	0.246644	2.67
PRKAA1	H1650 AllStar 2	Gen B2M	25.44	Gen ESD	39.49	PRKAA1	28.87
PRKAA1	H1650 AllStar 3	Gen B2M	25.65	Gen ESD	27.06	PRKAA1	29.32
PRKAA1	H1650 PRKAA1 1	Gen B2M	25.5	Gen ESD	26.63	PRKAA1	33.95	25.81	0.213776	26.98	0.25658	34.21	0.83008	7.815	5.145	0.0282619	2.82619
PRKAA1	H1650 PRKAA1 2	Gen B2M	25.81	Gen ESD	26.98	PRKAA1	34.21
PRKAA1	H1650 PRKAA1 3	Gen B2M	25.91	Gen ESD	27.13	PRKAA1	35.5
PRKAB1	H1650 AllStar 1	Gen B2M	25.23	Gen ESD	26.58	PRKAB1	28.81	25.44	0.21	27.06	7.31896	28.94	0.160935	2.69
PRKAB1	H1650 AllStar 2	Gen B2M	25.44	Gen ESD	39.49	PRKAB1	28.94
PRKAB1	H1650 AllStar 3	Gen B2M	25.65	Gen ESD	27.06	PRKAB1	29.13
PRKAB1	H1650 PRKAB1 1	Gen B2M	25.62	Gen ESD	27.07	PRKAB1	31.69	25.59	0.165227	26.89	0.210713	31.69	0.22053	5.45	2.76	0.147624	14.7624
PRKAB1	H1650 PRKAB1 2	Gen B2M	25.32	Gen ESD	26.65	PRKAB1	31.56
PRKAB1	H1650 PRKAB1 3	Gen B2M	25.59	Gen ESD	26.89	PRKAB1	31.99
RAF1	H1650_AllStar_1	B2M	21.14	ESD	24.28	RAF1	28.53	21.14	0.210317	24.53	0.220681	28.53	0.315331	5.695
RAF1	H1650_AllStar_2	B2M	20.95	ESD	24.53	RAF1	28.24
RAF1	H1650_AllStar_3	B2M	21.37	ESD	24.72	RAF1	28.87
RAF1	H1650_RAF1_1	B2M	22.33	ESD	24.53	RAF1	32.08	22.74	0.285832	24.79	0.240278	32.08	0.290517	8.315	2.62	0.162668	16.2668
RAF1	H1650_RAF1_2	B2M	22.88	ESD	25.01	RAF1	32.4
RAF1	H1650_RAF1_3	B2M	22.74	ESD	24.79	RAF1	31.82
RPS6KA1	H1650_AllStar_1	B2M	21.14	ESD	24.28	RPS6KA1	27.78	21.14	0.210317	24.53	0.220681	27.77	0.0550757	4.935
RPS6KA1	H1650_AllStar_2	B2M	20.95	ESD	24.53	RPS6KA1	27.77
RPS6KA1	H1650_AllStar_3	B2M	21.37	ESD	24.72	RPS6KA1	27.68
RPS6KA1	H1650_RPS6KA1_1	B2M	21.29	ESD	24.46	RPS6KA1	31.46	22.32	0.638931	25.56	0.659394	32.13	0.513907	8.19	3.255	0.104748	10.4748
RPS6KA1	H1650_RPS6KA1_2	B2M	22.32	ESD	25.56	RPS6KA1	32.47
RPS6KA1	H1650_RPS6KA1_3	B2M	22.46	ESD	25.64	RPS6KA1	32.13
RPS6KB1	H1650 AllStar 1	Gen B2M	25.23	Gen ESD	26.58	RPS6KB1	28.61	25.44	0.21	27.06	7.31896	28.61	0.32078	2.36
RPS6KB1	H1650 AllStar 2	Gen B2M	25.44	Gen ESD	39.49	RPS6KB1	28.58
RPS6KB1	H1650 AllStar 3	Gen B2M	25.65	Gen ESD	27.06	RPS6KB1	29.15
RPS6KB1	H1650 RPS6KB1 1	Gen B2M	25.33	Gen ESD	26.79	RPS6KB1	33.35	25.25	0.155349	26.67	0.0873689	33.08	0.27	7.12	4.76	0.036906	3.6906
RPS6KB1	H1650 RPS6KB1 2	Gen B2M	25.25	Gen ESD	26.62	RPS6KB1	33.08
RPS6KB1	H1650 RPS6KB1 3	Gen B2M	25.03	Gen ESD	26.67	RPS6KB1	32.81
SRC	H1650 AllStar 1	Gen B2M	25.23	Gen ESD	26.58	SRC	27.3	25.44	0.21	27.06	7.31896	27.5	0.393954	1.25
SRC	H1650 AllStar 2	Gen B2M	25.44	Gen ESD	39.49	SRC	27.5
SRC	H1650 AllStar 3	Gen B2M	25.65	Gen ESD	27.06	SRC	28.06
SRC	H1650 SRC 1	Gen B2M	25.1	Gen ESD	26.48	SRC	31.64	25.25	0.567891	26.56	0.619058	31.74	0.163707	5.835	4.585	0.0416656	4.16656
SRC	H1650 SRC 2	Gen B2M	25.25	Gen ESD	26.56	SRC	31.74
SRC	H1650 SRC 3	Gen B2M	26.15	Gen ESD	27.59	SRC	31.96
STK11	H1650_AllStar_1	B2M	21.14	ESD	24.28	STK11	29.79	21.14	0.210317	24.53	0.220681	29.79	0.0450925	6.955
STK11	H1650_AllStar_2	B2M	20.95	ESD	24.53	STK11	29.74
STK11	H1650_AllStar_3	B2M	21.37	ESD	24.72	STK11	29.83
STK11	H1650_LKB1_1	B2M	21.24	ESD	24.54	STK11	32.73	21.32	0.0655744	24.56	0.0416333	32.65	0.194679	9.71	2.755	0.148137	14.8137
STK11	H1650_LKB1_2	B2M	21.37	ESD	24.62	STK11	32.65
STK11	H1650_LKB1_3	B2M	21.32	ESD	24.56	STK11	32.36
TRUB2	H1650_AllStar_1	B2M	21.14	ESD	24.28	TRUB2	25.73	21.14	0.210317	24.53	0.220681	25.73	0.087178	2.895
TRUB2	H1650_AllStar_2	B2M	20.95	ESD	24.53	TRUB2	25.71
TRUB2	H1650_AllStar_3	B2M	21.37	ESD	24.72	TRUB2	25.87
TRUB2	H1650_TRUB2_1	B2M	21.54	ESD	24.37	TRUB2	28.94	21.54	0.137961	24.68	0.247857	28.81	0.198578	5.7	2.805	0.143091	14.3091
TRUB2	H1650_TRUB2_2	B2M	21.49	ESD	24.68	TRUB2	28.55
TRUB2	H1650_TRUB2_3	B2M	21.75	ESD	24.86	TRUB2	28.81
TSC1	H1650_AllStar_1	B2M	21.14	ESD	24.28	TSC1	27.54	21.14	0.210317	24.53	0.220681	27.76	0.168028	4.925
TSC1	H1650_AllStar_2	B2M	20.95	ESD	24.53	TSC1	27.76
TSC1	H1650_AllStar_3	B2M	21.37	ESD	24.72	TSC1	27.87
TSC1	H1650_TSC1_1	B2M	21.68	ESD	24.66	TSC1	31.13	21.78	0.080829	24.66	0.10116	31	0.1823	7.78	2.855	0.138216	13.8216
TSC1	H1650_TSC1_2	B2M	21.78	ESD	24.65	TSC1	31
TSC1	H1650_TSC1_3	B2M	21.84	ESD	24.83	TSC1	30.77
TSC2	H1650_AllStar_1	B2M	21.14	ESD	24.28	TSC2	32.59	21.14	0.210317	24.53	0.220681	32.59	0.279344	9.755
TSC2	H1650_AllStar_2	B2M	20.95	ESD	24.53	TSC2	32.23
TSC2	H1650_AllStar_3	B2M	21.37	ESD	24.72	TSC2	32.78
TSC2	H1650_TSC2_1	B2M	21.31	ESD	24.48	TSC2	36.2	21.49	0.141892	24.57	0.100167	36	0.438786	12.97	3.215	0.107693	10.7693
TSC2	H1650_TSC2_2	B2M	21.49	ESD	24.57	TSC2	35.36
TSC2	H1650_TSC2_3	B2M	21.59	ESD	24.68	TSC2	36
WDR3	H1650 AllStar 1	Gen B2M	25.23	Gen ESD	26.58	WDR3	28.19	25.44	0.21	27.06	7.31896	28.5	0.198578	2.25
WDR3	H1650 AllStar 2	Gen B2M	25.44	Gen ESD	39.49	WDR3	28.5
WDR3	H1650 AllStar 3	Gen B2M	25.65	Gen ESD	27.06	WDR3	28.56
WDR3	H1650 WDR3 1	Gen B2M	25.64	Gen ESD	27.08	WDR3	32.98	25.64	0.12	27.02	0.221435	32.98	0.328836	6.65	4.4	0.0473661	4.73661
WDR3	H1650 WDR3 2	Gen B2M	25.52	Gen ESD	26.67	WDR3	32.86
WDR3	H1650 WDR3 3	Gen B2M	25.76	Gen ESD	27.02	WDR3	33.48
