# Supplementary material for: Cross-talk between AMPK and EGFR dependent Signaling in Non-Small Cell Lung Cancer
Source: Sci Rep. 2016 Jun 9;6:27514. doi: 10.1038/srep27514 (PMC4899720; doi:10.1038/srep27514)
Supplement: Supplementary Dataset 3 [file srep27514-s4.xls]

## Sheet: Tabelle1
Legend: Target genes, qPCR assays and siRNA pools
Gene Symbol	RefSeq ID	Taqman Assay ID	siRNA pool (Dharamcon)
BCL10	NM_003921	Hs00961847_m1*	ON-TARGETplus SMARTpool, Human BCL10, NM_003921
EGFR	NM_201283	Hs01076078_m1*	ON-TARGETplus SMARTpool, Human EGFR, NM_201283
ESPL1	NM_012291	Hs00202246_m1*	ON-TARGETplus SMARTpool, Human ESPL1, NM_012291
MTOR	NM_004958	Hs00234508_m1*	ON-TARGETplus SMARTpool. Human FRAP1, NM_004958
GSK3A	NM_019884	Hs00997938_m1	ON-TARGETplus SMARTpool, Human GSK3A, NM_019884
GSK3B	NM_002093	Hs01047719_m1	ON-TARGETplus SMARTpool, Human GSK3B, NM_002093
ITGB4	NM_001005731	Hs00236216_m1*	ON-TARGETplus SMARTpool, Human ITGB4, NM_001005731
LEPR	NM_002303	Hs00174497_m1	ON-TARGETplus SMARTpool, Human LEPR,NM_002303
PIK3C3	NM_002647	Hs00176908_m1	ON-TARGETplus SMARTpool, Human PIK3C3, NM_002647
PRKAA1	NM_006251	Hs01562308_m1*	ON-TARGETplus SMARTpool, Human PRKAA1, NM_006251
PRKAB1	NM_006253	Hs00272166_m1*	ON-TARGETplus SMARTpool, Human PRKAB1, NM_006253
RAF1	NM_002880	Hs00234119_m1	ON-TARGETplus SMARTpool, Human RAF1, NM_002880
RPS6KA1	NM_002953	Hs01546665_m1	ON-TARGETplus SMARTpool, Human RPS6KA1, NM_002953
RPS6KB1	NM_003161	Hs00177357_m1	ON-TARGETplus SMARTpool Human RPS6KB1, NM_003161
SRC	NM_198291	Hs00178494_m1*	ON-TARGETplus SMARTpool Human SRC, NM_198291
STK11	NM_000455	Hs00176092_m1	ON-TARGETplus SMARTpool, Human STK11, NM_000455
TRUB2	NM_015679	Hs00210383_m1	ON-TARGETplus SMARTpool, Human TRUB2, NM_015679
TSC1	NM_000368	Hs01060648_m1	ON-TARGETplus SMARTpool, Human TSC1, NM_000368
TSC2	NM_001114382	Hs01020387_m1	ON-TARGETplus SMARTpool, Human TSC2, NM_001114382
WDR3	NM_006784	Hs00198961_m1*	ON-TARGETplus SMARTpool Human WDR3, NM_006784
ESD	NM_001984.1	Hs00382667_m1	N/A
B2M	NM_004048.2	Hs99999907_m1	N/A
