# Supplementary material for: Cross-talk between AMPK and EGFR dependent Signaling in Non-Small Cell Lung Cancer
Source: Sci Rep. 2016 Jun 9;6:27514. doi: 10.1038/srep27514 (PMC4899720; doi:10.1038/srep27514)
Supplement: Supplementary Dataset 4 [file srep27514-s5.xls]

## Sheet: BCL10
	Gene	GO Category	go_id	name_1006
1	BCL10	biological_process	GO:0038095	Fc-epsilon receptor signaling pathway
2	BCL10	biological_process	GO:0045087	innate immune response
3	BCL10	biological_process	GO:0045893	positive regulation of transcription, DNA-dependent
4	BCL10	biological_process	GO:0042981	regulation of apoptotic process
5	BCL10	biological_process	GO:0043123	positive regulation of I-kappaB kinase/NF-kappaB cascade
6	BCL10	biological_process	GO:0051260	protein homooligomerization
7	BCL10	biological_process	GO:0001843	neural tube closure
8	BCL10	biological_process	GO:0031398	positive regulation of protein ubiquitination
9	BCL10	biological_process	GO:0002224	toll-like receptor signaling pathway
10	BCL10	biological_process	GO:0008219	cell death
11	BCL10	biological_process	GO:0016064	immunoglobulin mediated immune response
12	BCL10	biological_process	GO:0050870	positive regulation of T cell activation
13	BCL10	biological_process	GO:0007249	I-kappaB kinase/NF-kappaB cascade
14	BCL10	biological_process	GO:0071260	cellular response to mechanical stimulus
15	BCL10	biological_process	GO:0051259	protein oligomerization
16	BCL10	biological_process	GO:0051092	positive regulation of NF-kappaB transcription factor activity
17	BCL10	biological_process	GO:0050852	T cell receptor signaling pathway
18	BCL10	biological_process	GO:0042221	response to chemical stimulus
19	BCL10	biological_process	GO:0006968	cellular defense response
20	BCL10	biological_process	GO:0042327	positive regulation of phosphorylation
21	BCL10	biological_process	GO:0050856	regulation of T cell receptor signaling pathway
22	BCL10	biological_process	GO:0002237	response to molecule of bacterial origin
23	BCL10	biological_process	GO:0009620	response to fungus
24	BCL10	biological_process	GO:0045416	positive regulation of interleukin-8 biosynthetic process
25	BCL10	biological_process	GO:0006921	cellular component disassembly involved in execution phase of apoptosis
26	BCL10	biological_process	GO:0002250	adaptive immune response
27	BCL10	biological_process	GO:0002906	negative regulation of mature B cell apoptotic process
28	BCL10	biological_process	GO:0032765	positive regulation of mast cell cytokine production
29	BCL10	biological_process	GO:0042109	lymphotoxin A biosynthetic process
30	BCL10	biological_process	GO:0042226	interleukin-6 biosynthetic process
31	BCL10	biological_process	GO:0043280	positive regulation of cysteine-type endopeptidase activity involved in apoptotic process
32	BCL10	biological_process	GO:2001238	positive regulation of extrinsic apoptotic signaling pathway
33	BCL10	biological_process	GO:0001783	B cell apoptotic process
34	BCL10	biological_process	GO:0070231	T cell apoptotic process
35	BCL10	cellular_component	GO:0005634	nucleus
36	BCL10	cellular_component	GO:0005886	plasma membrane
37	BCL10	cellular_component	GO:0005737	cytoplasm
38	BCL10	cellular_component	GO:0005829	cytosol
39	BCL10	cellular_component	GO:0048471	perinuclear region of cytoplasm
40	BCL10	cellular_component	GO:0005622	intracellular
41	BCL10	cellular_component	GO:0045121	membrane raft
42	BCL10	cellular_component	GO:0005881	cytoplasmic microtubule
43	BCL10	cellular_component	GO:0043234	protein complex
44	BCL10	cellular_component	GO:0001772	immunological synapse
45	BCL10	cellular_component	GO:0005764	lysosome
46	BCL10	cellular_component	GO:0046696	lipopolysaccharide receptor complex
47	BCL10	cellular_component	GO:0032449	CBM complex
48	BCL10	cellular_component	GO:0042101	T cell receptor complex
49	BCL10	molecular_function	GO:0005515	protein binding
50	BCL10	molecular_function	GO:0019900	kinase binding
51	BCL10	molecular_function	GO:0031625	ubiquitin protein ligase binding
52	BCL10	molecular_function	GO:0019899	enzyme binding
53	BCL10	molecular_function	GO:0019901	protein kinase binding
54	BCL10	molecular_function	GO:0043130	ubiquitin binding
55	BCL10	molecular_function	GO:0008134	transcription factor binding
56	BCL10	molecular_function	GO:0043621	protein self-association
57	BCL10	molecular_function	GO:0008022	protein C-terminus binding
58	BCL10	molecular_function	GO:0003713	transcription coactivator activity
59	BCL10	molecular_function	GO:0019209	kinase activator activity
60	BCL10	molecular_function	GO:0043422	protein kinase B binding
61	BCL10	molecular_function	GO:0002020	protease binding
62	BCL10	molecular_function	GO:0051059	NF-kappaB binding

## Sheet: EGFR
	Gene	GO Category	go_id	name_1006
1	EGFR	biological_process	GO:0006468	protein phosphorylation
2	EGFR	biological_process	GO:0007169	transmembrane receptor protein tyrosine kinase signaling pathway
3	EGFR	cellular_component	GO:0016021	integral to membrane
4	EGFR	cellular_component	GO:0016020	membrane
5	EGFR	molecular_function	GO:0005524	ATP binding
6	EGFR	molecular_function	GO:0004672	protein kinase activity
7	EGFR	molecular_function	GO:0004713	protein tyrosine kinase activity
8	EGFR	molecular_function	GO:0004714	transmembrane receptor protein tyrosine kinase activity
9	EGFR	molecular_function	GO:0016772	transferase activity, transferring phosphorus-containing groups
10	EGFR	molecular_function	GO:0004716	receptor signaling protein tyrosine kinase activity
11	EGFR	biological_process	GO:0008283	cell proliferation
12	EGFR	biological_process	GO:0045944	positive regulation of transcription from RNA polymerase II promoter
13	EGFR	biological_process	GO:0038095	Fc-epsilon receptor signaling pathway
14	EGFR	biological_process	GO:0045087	innate immune response
15	EGFR	biological_process	GO:0007411	axon guidance
16	EGFR	biological_process	GO:0050679	positive regulation of epithelial cell proliferation
17	EGFR	biological_process	GO:0043066	negative regulation of apoptotic process
18	EGFR	biological_process	GO:0008284	positive regulation of cell proliferation
19	EGFR	biological_process	GO:0007165	signal transduction
20	EGFR	biological_process	GO:0048015	phosphatidylinositol-mediated signaling
21	EGFR	biological_process	GO:0006950	response to stress
22	EGFR	biological_process	GO:0000186	activation of MAPKK activity
23	EGFR	biological_process	GO:0016337	cell-cell adhesion
24	EGFR	biological_process	GO:0000902	cell morphogenesis
25	EGFR	biological_process	GO:0048546	digestive tract morphogenesis
26	EGFR	biological_process	GO:0007166	cell surface receptor signaling pathway
27	EGFR	biological_process	GO:0001934	positive regulation of protein phosphorylation
28	EGFR	biological_process	GO:0001892	embryonic placenta development
29	EGFR	biological_process	GO:0043406	positive regulation of MAP kinase activity
30	EGFR	biological_process	GO:0050730	regulation of peptidyl-tyrosine phosphorylation
31	EGFR	biological_process	GO:0030335	positive regulation of cell migration
32	EGFR	biological_process	GO:0021795	cerebral cortex cell migration
33	EGFR	biological_process	GO:0046777	protein autophosphorylation
34	EGFR	biological_process	GO:0051897	positive regulation of protein kinase B signaling cascade
35	EGFR	biological_process	GO:0001942	hair follicle development
36	EGFR	biological_process	GO:0007435	salivary gland morphogenesis
37	EGFR	biological_process	GO:0045740	positive regulation of DNA replication
38	EGFR	biological_process	GO:0048146	positive regulation of fibroblast proliferation
39	EGFR	biological_process	GO:0045429	positive regulation of nitric oxide biosynthetic process
40	EGFR	biological_process	GO:0001503	ossification
41	EGFR	biological_process	GO:0050999	regulation of nitric-oxide synthase activity
42	EGFR	biological_process	GO:0070374	positive regulation of ERK1 and ERK2 cascade
43	EGFR	biological_process	GO:0008543	fibroblast growth factor receptor signaling pathway
44	EGFR	biological_process	GO:0051205	protein insertion into membrane
45	EGFR	biological_process	GO:0007173	epidermal growth factor receptor signaling pathway
46	EGFR	biological_process	GO:0000165	MAPK cascade
47	EGFR	biological_process	GO:0042177	negative regulation of protein catabolic process
48	EGFR	biological_process	GO:0007202	activation of phospholipase C activity
49	EGFR	biological_process	GO:0060571	morphogenesis of an epithelial fold
50	EGFR	biological_process	GO:0042327	positive regulation of phosphorylation
51	EGFR	biological_process	GO:0071392	cellular response to estradiol stimulus
52	EGFR	biological_process	GO:0042059	negative regulation of epidermal growth factor receptor signaling pathway
53	EGFR	biological_process	GO:0045739	positive regulation of DNA repair
54	EGFR	biological_process	GO:0048011	neurotrophin TRK receptor signaling pathway
55	EGFR	biological_process	GO:0031659	positive regulation of cyclin-dependent protein serine/threonine kinase activity involved in G1/S transition of mitotic cell cycle
56	EGFR	biological_process	GO:0035413	positive regulation of catenin import into nucleus
57	EGFR	biological_process	GO:0043006	activation of phospholipase A2 activity by calcium-mediated signaling
58	EGFR	biological_process	GO:0070141	response to UV-A
59	EGFR	cellular_component	GO:0005634	nucleus
60	EGFR	cellular_component	GO:0005886	plasma membrane
61	EGFR	cellular_component	GO:0005737	cytoplasm
62	EGFR	cellular_component	GO:0005789	endoplasmic reticulum membrane
63	EGFR	cellular_component	GO:0048471	perinuclear region of cytoplasm
64	EGFR	cellular_component	GO:0000139	Golgi membrane
65	EGFR	cellular_component	GO:0005615	extracellular space
66	EGFR	cellular_component	GO:0045121	membrane raft
67	EGFR	cellular_component	GO:0031965	nuclear membrane
68	EGFR	cellular_component	GO:0010008	endosome membrane
69	EGFR	cellular_component	GO:0016323	basolateral plasma membrane
70	EGFR	cellular_component	GO:0005768	endosome
71	EGFR	cellular_component	GO:0030139	endocytic vesicle
72	EGFR	cellular_component	GO:0030122	AP-2 adaptor complex
73	EGFR	cellular_component	GO:0070435	Shc-EGFR complex
74	EGFR	molecular_function	GO:0005515	protein binding
75	EGFR	molecular_function	GO:0046982	protein heterodimerization activity
76	EGFR	molecular_function	GO:0003690	double-stranded DNA binding
77	EGFR	molecular_function	GO:0019899	enzyme binding
78	EGFR	molecular_function	GO:0003682	chromatin binding
79	EGFR	molecular_function	GO:0004888	transmembrane signaling receptor activity
80	EGFR	molecular_function	GO:0042802	identical protein binding
81	EGFR	molecular_function	GO:0051015	actin filament binding
82	EGFR	molecular_function	GO:0019903	protein phosphatase binding
83	EGFR	molecular_function	GO:0004709	MAP kinase kinase kinase activity
84	EGFR	molecular_function	GO:0005006	epidermal growth factor-activated receptor activity
85	EGFR	molecular_function	GO:0030235	nitric-oxide synthase regulator activity
86	EGFR	biological_process	GO:0042127	regulation of cell proliferation
87	EGFR	biological_process	GO:0008544	epidermis development
88	EGFR	biological_process	GO:0006412	translation
89	EGFR	biological_process	GO:0033993	response to lipid
90	EGFR	biological_process	GO:0014070	response to organic cyclic compound
91	EGFR	biological_process	GO:0007243	intracellular protein kinase cascade
92	EGFR	biological_process	GO:0071260	cellular response to mechanical stimulus
93	EGFR	biological_process	GO:0006979	response to oxidative stress
94	EGFR	biological_process	GO:0048143	astrocyte activation
95	EGFR	biological_process	GO:0042743	hydrogen peroxide metabolic process
96	EGFR	biological_process	GO:0033594	response to hydroxyisoflavone
97	EGFR	biological_process	GO:0033590	response to cobalamin
98	EGFR	biological_process	GO:0032930	positive regulation of superoxide anion generation
99	EGFR	biological_process	GO:0019694	alkanesulfonate metabolic process
100	EGFR	biological_process	GO:0016101	diterpenoid metabolic process
101	EGFR	biological_process	GO:0006970	response to osmotic stress
102	EGFR	biological_process	GO:0045909	positive regulation of vasodilation
103	EGFR	biological_process	GO:0051968	positive regulation of synaptic transmission, glutamatergic
104	EGFR	biological_process	GO:0045930	negative regulation of mitotic cell cycle
105	EGFR	biological_process	GO:0050729	positive regulation of inflammatory response
106	EGFR	biological_process	GO:0010960	magnesium ion homeostasis
107	EGFR	biological_process	GO:0042698	ovulation cycle
108	EGFR	biological_process	GO:0045907	positive regulation of vasoconstriction
109	EGFR	biological_process	GO:0032355	response to estradiol stimulus
110	EGFR	biological_process	GO:0071549	cellular response to dexamethasone stimulus
111	EGFR	biological_process	GO:0030324	lung development
112	EGFR	biological_process	GO:0035690	cellular response to drug
113	EGFR	biological_process	GO:0005976	polysaccharide metabolic process
114	EGFR	biological_process	GO:0048812	neuron projection morphogenesis
115	EGFR	biological_process	GO:0048661	positive regulation of smooth muscle cell proliferation
116	EGFR	biological_process	GO:0001889	liver development
117	EGFR	biological_process	GO:0071363	cellular response to growth factor stimulus
118	EGFR	biological_process	GO:0007623	circadian rhythm
119	EGFR	biological_process	GO:0043586	tongue development
120	EGFR	biological_process	GO:0051592	response to calcium ion
121	EGFR	cellular_component	GO:0005622	intracellular
122	EGFR	cellular_component	GO:0016324	apical plasma membrane
123	EGFR	cellular_component	GO:0009986	cell surface
124	EGFR	molecular_function	GO:0004871	signal transducer activity
125	EGFR	molecular_function	GO:0016301	kinase activity
126	EGFR	molecular_function	GO:0019901	protein kinase binding
127	EGFR	molecular_function	GO:0005102	receptor binding
128	EGFR	molecular_function	GO:0001948	glycoprotein binding
129	EGFR	molecular_function	GO:0048408	epidermal growth factor binding
130	EGFR	molecular_function	GO:0005178	integrin binding

## Sheet: ESPL1
	Gene	GO Category	go_id	name_1006
1	ESPL1	biological_process	GO:0006508	proteolysis
2	ESPL1	biological_process	GO:0000212	meiotic spindle organization
3	ESPL1	biological_process	GO:0000070	mitotic sister chromatid segregation
4	ESPL1	biological_process	GO:0045143	homologous chromosome segregation
5	ESPL1	cellular_component	GO:0005634	nucleus
6	ESPL1	molecular_function	GO:0008233	peptidase activity
8	ESPL1	biological_process	GO:0006915	apoptotic process
9	ESPL1	biological_process	GO:0000910	cytokinesis
10	ESPL1	biological_process	GO:0000278	mitotic cell cycle
11	ESPL1	biological_process	GO:0045842	positive regulation of mitotic metaphase/anaphase transition
12	ESPL1	biological_process	GO:0040001	establishment of mitotic spindle localization
13	ESPL1	biological_process	GO:0045875	negative regulation of sister chromatid cohesion
14	ESPL1	cellular_component	GO:0005829	cytosol
15	ESPL1	cellular_component	GO:0005813	centrosome
16	ESPL1	molecular_function	GO:0005515	protein binding
17	ESPL1	molecular_function	GO:0003824	catalytic activity
18	ESPL1	molecular_function	GO:0008234	cysteine-type peptidase activity
19	ESPL1	biological_process	GO:0007059	chromosome segregation
20	ESPL1	biological_process	GO:0007127	meiosis I

## Sheet: GSK3A
	Gene	GO category	go_id	name_1006
1	GSK3A	biological_process	GO:0038095	Fc-epsilon receptor signaling pathway
2	GSK3A	biological_process	GO:0045087	innate immune response
3	GSK3A	biological_process	GO:0048015	phosphatidylinositol-mediated signaling
4	GSK3A	biological_process	GO:0046627	negative regulation of insulin receptor signaling pathway
5	GSK3A	biological_process	GO:0008286	insulin receptor signaling pathway
6	GSK3A	biological_process	GO:0016055	Wnt receptor signaling pathway
7	GSK3A	biological_process	GO:0006468	protein phosphorylation
8	GSK3A	biological_process	GO:0005977	glycogen metabolic process
9	GSK3A	biological_process	GO:0090090	negative regulation of canonical Wnt receptor signaling pathway
10	GSK3A	biological_process	GO:0007399	nervous system development
11	GSK3A	biological_process	GO:0045732	positive regulation of protein catabolic process
12	GSK3A	biological_process	GO:0032869	cellular response to insulin stimulus
13	GSK3A	biological_process	GO:0032007	negative regulation of TOR signaling cascade
14	GSK3A	biological_process	GO:0008543	fibroblast growth factor receptor signaling pathway
15	GSK3A	biological_process	GO:0044267	cellular protein metabolic process
16	GSK3A	biological_process	GO:0045719	negative regulation of glycogen biosynthetic process
17	GSK3A	biological_process	GO:2000466	negative regulation of glycogen (starch) synthase activity
18	GSK3A	biological_process	GO:2000467	positive regulation of glycogen (starch) synthase activity
19	GSK3A	biological_process	GO:0030968	endoplasmic reticulum unfolded protein response
20	GSK3A	biological_process	GO:0030819	positive regulation of cAMP biosynthetic process
21	GSK3A	biological_process	GO:0007173	epidermal growth factor receptor signaling pathway
22	GSK3A	biological_process	GO:0003214	cardiac left ventricle morphogenesis
23	GSK3A	biological_process	GO:0003073	regulation of systemic arterial blood pressure
24	GSK3A	biological_process	GO:0048011	neurotrophin TRK receptor signaling pathway
25	GSK3A	biological_process	GO:0006987	activation of signaling protein activity involved in unfolded protein response
26	GSK3A	biological_process	GO:0046325	negative regulation of glucose import
27	GSK3A	biological_process	GO:0045823	positive regulation of heart contraction
28	GSK3A	biological_process	GO:0010905	negative regulation of UDP-glucose catabolic process
29	GSK3A	biological_process	GO:0051348	negative regulation of transferase activity
30	GSK3A	biological_process	GO:0061052	negative regulation of cell growth involved in cardiac muscle cell development
31	GSK3A	biological_process	GO:0071879	positive regulation of adrenergic receptor signaling pathway
32	GSK3A	biological_process	GO:2000077	negative regulation of type B pancreatic cell development
33	GSK3A	cellular_component	GO:0005829	cytosol
34	GSK3A	cellular_component	GO:0030877	beta-catenin destruction complex
35	GSK3A	molecular_function	GO:0005515	protein binding
36	GSK3A	molecular_function	GO:0005524	ATP binding
37	GSK3A	molecular_function	GO:0004674	protein serine/threonine kinase activity
38	GSK3A	molecular_function	GO:0004672	protein kinase activity
39	GSK3A	molecular_function	GO:0004713	protein tyrosine kinase activity
40	GSK3A	molecular_function	GO:0016772	transferase activity, transferring phosphorus-containing groups
41	GSK3A	molecular_function	GO:0050321	tau-protein kinase activity
42	GSK3A	molecular_function	GO:0034236	protein kinase A catalytic subunit binding

## Sheet: GSK3B
	Gene	GO category	go_id	name_1006
1	GSK3B	biological_process	GO:0045944	positive regulation of transcription from RNA polymerase II promoter
2	GSK3B	biological_process	GO:0038095	Fc-epsilon receptor signaling pathway
3	GSK3B	biological_process	GO:0045087	innate immune response
4	GSK3B	biological_process	GO:0007411	axon guidance
5	GSK3B	biological_process	GO:0043066	negative regulation of apoptotic process
6	GSK3B	biological_process	GO:0045892	negative regulation of transcription, DNA-dependent
7	GSK3B	biological_process	GO:0045444	fat cell differentiation
8	GSK3B	biological_process	GO:0006611	protein export from nucleus
9	GSK3B	biological_process	GO:0035556	intracellular signal transduction
10	GSK3B	biological_process	GO:0042493	response to drug
11	GSK3B	biological_process	GO:0060070	canonical Wnt receptor signaling pathway
12	GSK3B	biological_process	GO:0048015	phosphatidylinositol-mediated signaling
13	GSK3B	biological_process	GO:0016477	cell migration
14	GSK3B	biological_process	GO:0030010	establishment of cell polarity
15	GSK3B	biological_process	GO:0006468	protein phosphorylation
16	GSK3B	biological_process	GO:0007520	myoblast fusion
17	GSK3B	biological_process	GO:0005977	glycogen metabolic process
18	GSK3B	biological_process	GO:0090090	negative regulation of canonical Wnt receptor signaling pathway
19	GSK3B	biological_process	GO:0046827	positive regulation of protein export from nucleus
20	GSK3B	biological_process	GO:0032092	positive regulation of protein binding
21	GSK3B	biological_process	GO:0045732	positive regulation of protein catabolic process
22	GSK3B	biological_process	GO:0032091	negative regulation of protein binding
23	GSK3B	biological_process	GO:0021766	hippocampus development
24	GSK3B	biological_process	GO:0018105	peptidyl-serine phosphorylation
25	GSK3B	biological_process	GO:0051534	negative regulation of NFAT protein import into nucleus
26	GSK3B	biological_process	GO:0009887	organ morphogenesis
27	GSK3B	biological_process	GO:0007623	circadian rhythm
28	GSK3B	biological_process	GO:0033138	positive regulation of peptidyl-serine phosphorylation
29	GSK3B	biological_process	GO:0008543	fibroblast growth factor receptor signaling pathway
30	GSK3B	biological_process	GO:0001954	positive regulation of cell-matrix adhesion
31	GSK3B	biological_process	GO:0045719	negative regulation of glycogen biosynthetic process
32	GSK3B	biological_process	GO:2000466	negative regulation of glycogen (starch) synthase activity
33	GSK3B	biological_process	GO:0006349	regulation of gene expression by genetic imprinting
34	GSK3B	biological_process	GO:0048168	regulation of neuronal synaptic plasticity
35	GSK3B	biological_process	GO:0007173	epidermal growth factor receptor signaling pathway
36	GSK3B	biological_process	GO:0032886	regulation of microtubule-based process
37	GSK3B	biological_process	GO:0010226	response to lithium ion
38	GSK3B	biological_process	GO:0043407	negative regulation of MAP kinase activity
39	GSK3B	biological_process	GO:0001837	epithelial to mesenchymal transition
40	GSK3B	biological_process	GO:0006983	ER overload response
41	GSK3B	biological_process	GO:0048011	neurotrophin TRK receptor signaling pathway
42	GSK3B	biological_process	GO:0032855	positive regulation of Rac GTPase activity
43	GSK3B	biological_process	GO:0031333	negative regulation of protein complex assembly
44	GSK3B	biological_process	GO:0050774	negative regulation of dendrite morphogenesis
45	GSK3B	biological_process	GO:0031334	positive regulation of protein complex assembly
46	GSK3B	biological_process	GO:0035372	protein localization to microtubule
47	GSK3B	biological_process	GO:0010800	positive regulation of peptidyl-threonine phosphorylation
48	GSK3B	biological_process	GO:2000738	positive regulation of stem cell differentiation
49	GSK3B	biological_process	GO:0044027	hypermethylation of CpG island
50	GSK3B	biological_process	GO:0000320	re-entry into mitotic cell cycle
51	GSK3B	biological_process	GO:2000077	negative regulation of type B pancreatic cell development
52	GSK3B	biological_process	GO:0044337	canonical Wnt receptor signaling pathway involved in positive regulation of apoptotic process
53	GSK3B	biological_process	GO:0071109	superior temporal gyrus development
54	GSK3B	cellular_component	GO:0005634	nucleus
55	GSK3B	cellular_component	GO:0005886	plasma membrane
56	GSK3B	cellular_component	GO:0005737	cytoplasm
57	GSK3B	cellular_component	GO:0005829	cytosol
58	GSK3B	cellular_component	GO:0048471	perinuclear region of cytoplasm
59	GSK3B	cellular_component	GO:0045121	membrane raft
60	GSK3B	cellular_component	GO:0005813	centrosome
61	GSK3B	cellular_component	GO:0043025	neuronal cell body
62	GSK3B	cellular_component	GO:0030529	ribonucleoprotein complex
63	GSK3B	cellular_component	GO:0043197	dendritic spine
64	GSK3B	cellular_component	GO:0043198	dendritic shaft
65	GSK3B	cellular_component	GO:0030426	growth cone
66	GSK3B	cellular_component	GO:0030877	beta-catenin destruction complex
67	GSK3B	molecular_function	GO:0005515	protein binding
68	GSK3B	molecular_function	GO:0005524	ATP binding
69	GSK3B	molecular_function	GO:0004674	protein serine/threonine kinase activity
70	GSK3B	molecular_function	GO:0035255	ionotropic glutamate receptor binding
71	GSK3B	molecular_function	GO:0004672	protein kinase activity
72	GSK3B	molecular_function	GO:0016301	kinase activity
73	GSK3B	molecular_function	GO:0031625	ubiquitin protein ligase binding
74	GSK3B	molecular_function	GO:0019901	protein kinase binding
75	GSK3B	molecular_function	GO:0004713	protein tyrosine kinase activity
76	GSK3B	molecular_function	GO:0005178	integrin binding
77	GSK3B	molecular_function	GO:0002039	p53 binding
78	GSK3B	molecular_function	GO:0042802	identical protein binding
79	GSK3B	molecular_function	GO:0001085	RNA polymerase II transcription factor binding
80	GSK3B	molecular_function	GO:0008013	beta-catenin binding
81	GSK3B	molecular_function	GO:0016772	transferase activity, transferring phosphorus-containing groups
82	GSK3B	molecular_function	GO:0048156	tau protein binding
83	GSK3B	molecular_function	GO:0050321	tau-protein kinase activity
84	GSK3B	molecular_function	GO:0051059	NF-kappaB binding
85	GSK3B	molecular_function	GO:0034236	protein kinase A catalytic subunit binding
86	GSK3B	biological_process	GO:0016055	Wnt receptor signaling pathway
87	GSK3B	biological_process	GO:0007409	axonogenesis
88	GSK3B	biological_process	GO:0016310	phosphorylation
89	GSK3B	biological_process	GO:0014902	myotube differentiation
90	GSK3B	biological_process	GO:0010614	negative regulation of cardiac muscle hypertrophy
91	GSK3B	biological_process	GO:0071260	cellular response to mechanical stimulus
92	GSK3B	biological_process	GO:0043065	positive regulation of apoptotic process
93	GSK3B	biological_process	GO:0007163	establishment or maintenance of cell polarity
94	GSK3B	cellular_component	GO:0043227	membrane-bounded organelle
95	GSK3B	cellular_component	GO:0043234	protein complex
96	GSK3B	cellular_component	GO:0016020	membrane

## Sheet: ITGB4
	Gene	GO category	go_id	name_1006
1	3691	ITGB4	GO:0007275	multicellular organismal development
2	3691	ITGB4	GO:0007154	cell communication
3	3691	ITGB4	GO:0007155	cell adhesion
4	3691	ITGB4	GO:0007160	cell-matrix adhesion
5	3691	ITGB4	GO:0009611	response to wounding
6	3691	ITGB4	GO:0030198	extracellular matrix organization
7	3691	ITGB4	GO:0007229	integrin-mediated signaling pathway
8	3691	ITGB4	GO:0046847	filopodium assembly
9	3691	ITGB4	GO:0031581	hemidesmosome assembly
10	3691	ITGB4	GO:0048870	cell motility
11	3691	ITGB4	GO:0034329	cell junction assembly
12	3691	ITGB4	GO:0016021	integral to membrane
13	3691	ITGB4	GO:0005886	plasma membrane
14	3691	ITGB4	GO:0016020	membrane
15	3691	ITGB4	GO:0009986	cell surface
16	3691	ITGB4	GO:0005604	basement membrane
17	3691	ITGB4	GO:0008305	integrin complex
18	3691	ITGB4	GO:0031252	cell leading edge
19	3691	ITGB4	GO:0030056	hemidesmosome
20	3691	ITGB4	GO:0009925	basal plasma membrane
21	3691	ITGB4	GO:0005515	protein binding
22	3691	ITGB4	GO:0004872	receptor activity

## Sheet: LEPR
	Gene	GO category	go_id	name_1006
1	LEPR	biological_process	GO:0007275	multicellular organismal development
2	LEPR	biological_process	GO:0007275	multicellular organismal development
3	LEPR	biological_process	GO:0008203	cholesterol metabolic process
4	LEPR	biological_process	GO:0008203	cholesterol metabolic process
5	LEPR	biological_process	GO:0051346	negative regulation of hydrolase activity
6	LEPR	biological_process	GO:0051346	negative regulation of hydrolase activity
7	LEPR	biological_process	GO:0007166	cell surface receptor signaling pathway
8	LEPR	biological_process	GO:0007166	cell surface receptor signaling pathway
9	LEPR	biological_process	GO:0006112	energy reserve metabolic process
10	LEPR	biological_process	GO:0006112	energy reserve metabolic process
11	LEPR	cellular_component	GO:0016021	integral to membrane
12	LEPR	cellular_component	GO:0016021	integral to membrane
13	LEPR	cellular_component	GO:0005886	plasma membrane
14	LEPR	cellular_component	GO:0005886	plasma membrane
15	LEPR	cellular_component	GO:0005576	extracellular region
16	LEPR	cellular_component	GO:0005576	extracellular region
17	LEPR	molecular_function	GO:0005515	protein binding
18	LEPR	molecular_function	GO:0005515	protein binding
19	LEPR	molecular_function	GO:0004888	transmembrane signaling receptor activity
20	LEPR	molecular_function	GO:0004888	transmembrane signaling receptor activity
21	LEPR	molecular_function	GO:0042802	identical protein binding
22	LEPR	molecular_function	GO:0042802	identical protein binding
23	LEPR	molecular_function	GO:0004896	cytokine receptor activity
24	LEPR	molecular_function	GO:0004896	cytokine receptor activity
25	LEPR	biological_process	GO:2000009	negative regulation of protein localization to cell surface
26	LEPR	biological_process	GO:0046426	negative regulation of JAK-STAT cascade
27	LEPR	biological_process	GO:0060400	negative regulation of growth hormone receptor signaling pathway
28	LEPR	cellular_component	GO:0000139	Golgi membrane
29	LEPR	cellular_component	GO:0005794	Golgi apparatus
30	LEPR	cellular_component	GO:0010008	endosome membrane
31	LEPR	cellular_component	GO:0005768	endosome
32	LEPR	molecular_function	GO:0005102	receptor binding

## Sheet: MTOR
	Gene	GO category	go_id	name_1006
1	MTOR	biological_process	GO:0030838	positive regulation of actin filament polymerization
2	MTOR	biological_process	GO:0018107	peptidyl-threonine phosphorylation
3	MTOR	biological_process	GO:0001938	positive regulation of endothelial cell proliferation
4	MTOR	biological_process	GO:0032868	response to insulin stimulus
5	MTOR	biological_process	GO:0005979	regulation of glycogen biosynthetic process
6	MTOR	biological_process	GO:0007281	germ cell development
7	MTOR	biological_process	GO:0010592	positive regulation of lamellipodium assembly
8	MTOR	biological_process	GO:0010831	positive regulation of myotube differentiation
9	MTOR	biological_process	GO:0016242	negative regulation of macroautophagy
10	MTOR	biological_process	GO:0018105	peptidyl-serine phosphorylation
11	MTOR	biological_process	GO:0031529	ruffle organization
12	MTOR	biological_process	GO:0031669	cellular response to nutrient levels
13	MTOR	biological_process	GO:0031998	regulation of fatty acid beta-oxidation
14	MTOR	biological_process	GO:0032095	regulation of response to food
15	MTOR	biological_process	GO:0032314	regulation of Rac GTPase activity
16	MTOR	biological_process	GO:0043200	response to amino acid stimulus
17	MTOR	biological_process	GO:0043610	regulation of carbohydrate utilization
18	MTOR	biological_process	GO:0045727	positive regulation of translation
19	MTOR	biological_process	GO:0045792	negative regulation of cell size
20	MTOR	biological_process	GO:0045859	regulation of protein kinase activity
21	MTOR	biological_process	GO:0046777	protein autophosphorylation
22	MTOR	biological_process	GO:0050731	positive regulation of peptidyl-tyrosine phosphorylation
23	MTOR	biological_process	GO:0051496	positive regulation of stress fiber assembly
24	MTOR	biological_process	GO:0051534	negative regulation of NFAT protein import into nucleus
25	MTOR	biological_process	GO:0051897	positive regulation of protein kinase B signaling cascade
26	MTOR	biological_process	GO:0071456	cellular response to hypoxia
27	MTOR	cellular_component	GO:0005829	cytosol
28	MTOR	cellular_component	GO:0016605	PML body
29	MTOR	cellular_component	GO:0031931	TORC1 complex
30	MTOR	cellular_component	GO:0070438	mTOR-FKBP12-rapamycin complex
31	MTOR	molecular_function	GO:0005515	protein binding
32	MTOR	molecular_function	GO:0005524	ATP binding
33	MTOR	molecular_function	GO:0004674	protein serine/threonine kinase activity
34	MTOR	molecular_function	GO:0019904	protein domain specific binding
35	MTOR	molecular_function	GO:0016773	phosphotransferase activity, alcohol group as acceptor
36	MTOR	molecular_function	GO:0008144	drug binding
37	MTOR	molecular_function	GO:0043022	ribosome binding
38	MTOR	molecular_function	GO:0016772	transferase activity, transferring phosphorus-containing groups
39	MTOR	biological_process	GO:0038095	Fc-epsilon receptor signaling pathway
40	MTOR	biological_process	GO:0045087	innate immune response
41	MTOR	biological_process	GO:0007165	signal transduction
42	MTOR	biological_process	GO:0048015	phosphatidylinositol-mediated signaling
43	MTOR	biological_process	GO:0032956	regulation of actin cytoskeleton organization
44	MTOR	biological_process	GO:0008286	insulin receptor signaling pathway
45	MTOR	biological_process	GO:0006950	response to stress
46	MTOR	biological_process	GO:0010628	positive regulation of gene expression
47	MTOR	biological_process	GO:0006468	protein phosphorylation
48	MTOR	biological_process	GO:0001934	positive regulation of protein phosphorylation
49	MTOR	biological_process	GO:0016049	cell growth
50	MTOR	biological_process	GO:0007584	response to nutrient
51	MTOR	biological_process	GO:0040007	growth
52	MTOR	biological_process	GO:0030163	protein catabolic process
53	MTOR	biological_process	GO:0031295	T cell costimulation
54	MTOR	biological_process	GO:0010507	negative regulation of autophagy
55	MTOR	biological_process	GO:0008543	fibroblast growth factor receptor signaling pathway
56	MTOR	biological_process	GO:0031929	TOR signaling cascade
57	MTOR	biological_process	GO:0046889	positive regulation of lipid biosynthetic process
58	MTOR	biological_process	GO:0007173	epidermal growth factor receptor signaling pathway
59	MTOR	biological_process	GO:0048011	neurotrophin TRK receptor signaling pathway
60	MTOR	biological_process	GO:0016310	phosphorylation
61	MTOR	biological_process	GO:0045945	positive regulation of transcription from RNA polymerase III promoter
62	MTOR	biological_process	GO:0030030	cell projection organization
63	MTOR	biological_process	GO:0006109	regulation of carbohydrate metabolic process
64	MTOR	cellular_component	GO:0005737	cytoplasm
65	MTOR	cellular_component	GO:0005789	endoplasmic reticulum membrane
66	MTOR	cellular_component	GO:0016020	membrane
67	MTOR	cellular_component	GO:0000139	Golgi membrane
68	MTOR	cellular_component	GO:0005741	mitochondrial outer membrane
69	MTOR	cellular_component	GO:0012505	endomembrane system
70	MTOR	cellular_component	GO:0005764	lysosome
71	MTOR	cellular_component	GO:0005942	phosphatidylinositol 3-kinase complex
72	MTOR	cellular_component	GO:0031932	TORC2 complex
73	MTOR	cellular_component	GO:0005634	nucleus
74	MTOR	molecular_function	GO:0016301	kinase activity
75	MTOR	molecular_function	GO:0051219	phosphoprotein binding
76	MTOR	molecular_function	GO:0001030	RNA polymerase III type 1 promoter DNA binding
77	MTOR	molecular_function	GO:0001031	RNA polymerase III type 2 promoter DNA binding
78	MTOR	molecular_function	GO:0001032	RNA polymerase III type 3 promoter DNA binding
79	MTOR	molecular_function	GO:0001156	TFIIIC-class transcription factor binding
80	MTOR	molecular_function	GO:0005488	binding

## Sheet: PIK3C3
	Gene	GO category	go_id	name_1006
1	PIK3C3	biological_process	GO:0045087	innate immune response
2	PIK3C3	biological_process	GO:0044281	small molecule metabolic process
3	PIK3C3	biological_process	GO:0000910	cytokinesis
4	PIK3C3	biological_process	GO:0046854	phosphatidylinositol phosphorylation
5	PIK3C3	biological_process	GO:0048015	phosphatidylinositol-mediated signaling
6	PIK3C3	biological_process	GO:0008286	insulin receptor signaling pathway
7	PIK3C3	biological_process	GO:0006661	phosphatidylinositol biosynthetic process
8	PIK3C3	biological_process	GO:0002224	toll-like receptor signaling pathway
9	PIK3C3	biological_process	GO:0043201	response to leucine
10	PIK3C3	biological_process	GO:0007032	endosome organization
11	PIK3C3	biological_process	GO:0016485	protein processing
12	PIK3C3	biological_process	GO:0000045	autophagic vacuole assembly
13	PIK3C3	biological_process	GO:0006644	phospholipid metabolic process
14	PIK3C3	biological_process	GO:0050708	regulation of protein secretion
15	PIK3C3	biological_process	GO:0045022	early endosome to late endosome transport
16	PIK3C3	biological_process	GO:0034162	toll-like receptor 9 signaling pathway
17	PIK3C3	biological_process	GO:0036092	phosphatidylinositol-3-phosphate biosynthetic process
18	PIK3C3	biological_process	GO:0006468	protein phosphorylation
19	PIK3C3	cellular_component	GO:0005829	cytosol
20	PIK3C3	cellular_component	GO:0030496	midbody
21	PIK3C3	cellular_component	GO:0005770	late endosome
22	PIK3C3	cellular_component	GO:0005942	phosphatidylinositol 3-kinase complex
23	PIK3C3	molecular_function	GO:0005515	protein binding
24	PIK3C3	molecular_function	GO:0005524	ATP binding
25	PIK3C3	molecular_function	GO:0004672	protein kinase activity
26	PIK3C3	molecular_function	GO:0016773	phosphotransferase activity, alcohol group as acceptor
27	PIK3C3	molecular_function	GO:0016303	1-phosphatidylinositol-3-kinase activity
28	PIK3C3	molecular_function	GO:0016772	transferase activity, transferring phosphorus-containing groups
29	PIK3C3	molecular_function	GO:0005488	binding
30	PIK3C3	molecular_function	GO:0035004	phosphatidylinositol 3-kinase activity
31	PIK3C3	molecular_function	GO:0016301	kinase activity

## Sheet: PRKAA1
	Gene	GO category	go_id	name_1006
1	PRKAA1	biological_process	GO:0006351	transcription, DNA-dependent
2	PRKAA1	biological_process	GO:0043066	negative regulation of apoptotic process
3	PRKAA1	biological_process	GO:0006914	autophagy
4	PRKAA1	biological_process	GO:0042593	glucose homeostasis
5	PRKAA1	biological_process	GO:0006355	regulation of transcription, DNA-dependent
6	PRKAA1	biological_process	GO:0008284	positive regulation of cell proliferation
7	PRKAA1	biological_process	GO:0007165	signal transduction
8	PRKAA1	biological_process	GO:0001666	response to hypoxia
9	PRKAA1	biological_process	GO:0008286	insulin receptor signaling pathway
10	PRKAA1	biological_process	GO:0006950	response to stress
11	PRKAA1	biological_process	GO:0016055	Wnt receptor signaling pathway
12	PRKAA1	biological_process	GO:0010628	positive regulation of gene expression
13	PRKAA1	biological_process	GO:0006468	protein phosphorylation
14	PRKAA1	biological_process	GO:0000187	activation of MAPK activity
15	PRKAA1	biological_process	GO:0007050	cell cycle arrest
16	PRKAA1	biological_process	GO:0006006	glucose metabolic process
17	PRKAA1	biological_process	GO:0070301	cellular response to hydrogen peroxide
18	PRKAA1	biological_process	GO:0006633	fatty acid biosynthetic process
19	PRKAA1	biological_process	GO:0031669	cellular response to nutrient levels
20	PRKAA1	biological_process	GO:0071456	cellular response to hypoxia
21	PRKAA1	biological_process	GO:0014823	response to activity
22	PRKAA1	biological_process	GO:0008610	lipid biosynthetic process
23	PRKAA1	biological_process	GO:0071361	cellular response to ethanol
24	PRKAA1	biological_process	GO:0051291	protein heterooligomerization
25	PRKAA1	biological_process	GO:0032007	negative regulation of TOR signaling cascade
26	PRKAA1	biological_process	GO:0042752	regulation of circadian rhythm
27	PRKAA1	biological_process	GO:0031000	response to caffeine
28	PRKAA1	biological_process	GO:0045542	positive regulation of cholesterol biosynthetic process
29	PRKAA1	biological_process	GO:0042149	cellular response to glucose starvation
30	PRKAA1	biological_process	GO:2000505	regulation of energy homeostasis
31	PRKAA1	biological_process	GO:0006695	cholesterol biosynthetic process
32	PRKAA1	biological_process	GO:0019395	fatty acid oxidation
33	PRKAA1	biological_process	GO:0060627	regulation of vesicle-mediated transport
34	PRKAA1	biological_process	GO:0055089	fatty acid homeostasis
35	PRKAA1	biological_process	GO:0050995	negative regulation of lipid catabolic process
36	PRKAA1	biological_process	GO:0010508	positive regulation of autophagy
37	PRKAA1	biological_process	GO:0045821	positive regulation of glycolysis
38	PRKAA1	biological_process	GO:0048511	rhythmic process
39	PRKAA1	biological_process	GO:0009631	cold acclimation
40	PRKAA1	biological_process	GO:0046318	negative regulation of glucosylceramide biosynthetic process
41	PRKAA1	biological_process	GO:2001274	negative regulation of glucose import in response to insulin stimulus
42	PRKAA1	cellular_component	GO:0005634	nucleus
43	PRKAA1	cellular_component	GO:0005829	cytosol
44	PRKAA1	cellular_component	GO:0005622	intracellular
45	PRKAA1	cellular_component	GO:0016324	apical plasma membrane
46	PRKAA1	cellular_component	GO:0031588	AMP-activated protein kinase complex
47	PRKAA1	molecular_function	GO:0005515	protein binding
48	PRKAA1	molecular_function	GO:0005524	ATP binding
49	PRKAA1	molecular_function	GO:0019900	kinase binding
50	PRKAA1	molecular_function	GO:0046872	metal ion binding
51	PRKAA1	molecular_function	GO:0004672	protein kinase activity
52	PRKAA1	molecular_function	GO:0003682	chromatin binding
53	PRKAA1	molecular_function	GO:0004713	protein tyrosine kinase activity
54	PRKAA1	molecular_function	GO:0008022	protein C-terminus binding
55	PRKAA1	molecular_function	GO:0016772	transferase activity, transferring phosphorus-containing groups
56	PRKAA1	molecular_function	GO:0035174	histone serine kinase activity
57	PRKAA1	molecular_function	GO:0050321	tau-protein kinase activity
58	PRKAA1	molecular_function	GO:0004679	AMP-activated protein kinase activity
59	PRKAA1	molecular_function	GO:0004691	cAMP-dependent protein kinase activity
60	PRKAA1	molecular_function	GO:0047322	[hydroxymethylglutaryl-CoA reductase (NADPH)] kinase activity
61	PRKAA1	molecular_function	GO:0050405	[acetyl-CoA carboxylase] kinase activity
62	PRKAA1	biological_process	GO:0035404	histone-serine phosphorylation
63	PRKAA1	biological_process	GO:0071417	cellular response to organonitrogen compound
64	PRKAA1	cellular_component	GO:0005737	cytoplasm
65	PRKAA1	cellular_component	GO:0043234	protein complex
66	PRKAA1	molecular_function	GO:0004674	protein serine/threonine kinase activity

[truncated: 10 more sheets: PRKAB1, RAF1, RPS6KA1, RPS6KB1, SRC, STK11, TRUB2, TSC1, TSC2, WDR3]
