# Supplementary material for: Cross-talk between AMPK and EGFR dependent Signaling in Non-Small Cell Lung Cancer
Source: Sci Rep. 2016 Jun 9;6:27514. doi: 10.1038/srep27514 (PMC4899720; doi:10.1038/srep27514)
Supplement: Supplementary Dataset 5 [file srep27514-s6.xls]

## Sheet: Sheet1
ID	Disease	Item Type	Item Barcode	Item UUID	Classification	Category	Annotator	Date Created	Annotation
11755	LUAD	Patient	TCGA-78-8660	781f40c9-c099-4c96-8269-ebe2a449c93d	Notification	Prior malignancy	snyderee	10/31/2012	Prior malignancy melanoma of the right arm. No systemic chemotherapy or radiation.
11948	LUAD	Patient	TCGA-44-7661	cbfef004-b437-4d51-9d88-a2db50aa6481	Notification	Synchronous malignancy	snyderee	11/10/2012	Pt with synchronous endometrial cancer.
11731	LUAD	Patient	TCGA-44-7670	9b38eded-3f46-4aaa-9991-68008d97bdbe	Notification	Prior malignancy	snyderee	10/31/2012	Prior malignancy of the vulva. No systemic chemotherapy or radiation.
11732	LUAD	Patient	TCGA-44-7671	ebb33753-9d38-4368-9033-3e55f129d00d	Notification	Prior malignancy	snyderee	10/31/2012	Prior malignancy prostate cancer. No systemic chemotherapy or radiation.
3404	LUAD	Patient	TCGA-50-5072	1575148b-0f63-44ee-86fd-93ae1a02be0b	Notification	Neoadjuvant therapy	pyena	10/02/2011	[intgen.org]: Neoadjuvant therapy
11746	LUAD	Patient	TCGA-55-8511	1f1df7ea-00b9-4432-86de-da773d1451e5	Notification	Prior malignancy	snyderee	10/31/2012	Prior malignancy uterine cancer. No systemic chemotherapy or radiation.
11737	LUAD	Patient	TCGA-50-5932	ebcba7f2-ce13-4bae-97cd-91a6b1dcd465	Notification	Prior malignancy	snyderee	10/31/2012	Prior malignancy prostate cancer. No systemic chemotherapy or radiation.
11738	LUAD	Patient	TCGA-50-5935	100430c8-1446-45c8-af36-b6dbb3ddd0c1	Notification	Prior malignancy	snyderee	10/31/2012	Prior malignancy cervical cancer. No systemic chemotherapy or radiation.
11739	LUAD	Patient	TCGA-50-5939	12b79b4f-c28c-418e-a1e7-e622f33fdcc2	Notification	Prior malignancy	snyderee	10/31/2012	Prior malignancy prostate cancer. No systemic chemotherapy or radiation.
5491	LUAD	Patient	TCGA-55-7914	69dba721-a168-47a4-b7ff-80a448bad654	Notification	Prior malignancy	pyena	03/20/2012	R breast CA. No chemo or radiation.
11911	LUAD	Patient	TCGA-05-5420	8b119d1c-6d21-4bbd-8a00-12da7b97d6c4	Notification	History of unacceptable prior treatment related to a prior/other malignancy	snyderee	11/10/2012	Prior malignancy prostate cancer treated with hormone therapy. Prior malignancy secondary malignancy of unknown location treated with radiation in unknown field.
11708	LUAD	Patient	TCGA-05-5420	8b119d1c-6d21-4bbd-8a00-12da7b97d6c4	Notification	Prior malignancy	snyderee	10/31/2012	Prior malignancy prostate cancer treated with hormone therapy. Prior malignancy secondary malignancy of unknown location treated with radiation in unknown field.
11977	LUAD	Patient	TCGA-95-7948	a52e99d6-a61a-439d-b0b1-ca7a0eabcb04	Notification	Synchronous malignancy	snyderee	11/10/2012	PM of the spleen. No systemic chemo or radiation. Pt with synchronous L breast cancer.
11761	LUAD	Patient	TCGA-95-7948	a52e99d6-a61a-439d-b0b1-ca7a0eabcb04	Notification	Prior malignancy	snyderee	10/31/2012	Prior malignancy cancer of the spleen. No systemic chemotherapy or radiation. Patient with synchronous L breast cancer.
11760	LUAD	Patient	TCGA-95-7947	e0acafdd-06d0-48a6-bd68-577ef666a419	Notification	Prior malignancy	snyderee	10/31/2012	Prior malignancy cancer of the larynx. No systemic chemotherapy or radiation.
11940	LUAD	Patient	TCGA-38-4629	127bf818-f7e5-46b5-a9de-39f6d96b8b83	Notification	History of unacceptable prior treatment related to a prior/other malignancy	snyderee	11/10/2012	Prior malignancy of the larynx treated with chemotherapy and radiation.
11725	LUAD	Patient	TCGA-38-4631	2483621a-4db3-41ab-aa33-b9427ea8a0af	Notification	Prior malignancy	snyderee	10/31/2012	Prior malignancy R breast cancer. Prior malignancy L breast cancer. No systemic chemotherapy or radiation for either.
11941	LUAD	Patient	TCGA-38-4630	f1985735-a188-4567-a88a-530f9b80291b	Notification	History of unacceptable prior treatment related to a prior/other malignancy	snyderee	11/10/2012	Prior malignancy uterine serous endometrial adenocarcinoma treated wtih systemic radiation.
10845	LUAD	Patient	TCGA-38-4630	f1985735-a188-4567-a88a-530f9b80291b	Observation	Item may not meet study protocol	demchokja	08/31/2012	There was disagreement among clinicians as to whether the lung adenocarcinoma or uterine serous endometrial adenocarcinoma was the primary tumor. The endometrial adenocarcinoma was diagnosed 5 years prior to the so-called lung primary.
11945	LUAD	Patient	TCGA-44-2661	f3501466-cf32-4866-b5fb-e94dd32341bc	Notification	History of unacceptable prior treatment related to a prior/other malignancy	snyderee	11/10/2012	Pt with synchronous R breast cancer treated with Femara prior to procurement of tumor submitted to TCGA.
11944	LUAD	Patient	TCGA-44-2661	f3501466-cf32-4866-b5fb-e94dd32341bc	Notification	Synchronous malignancy	snyderee	11/10/2012	Pt with synchronous R breast cancer treated with Femara prior to procurement of tumor submitted to TCGA.
11971	LUAD	Patient	TCGA-91-7771	c0fdb152-25d2-404b-bec7-a43ece381f5b	Notification	Synchronous malignancy	snyderee	11/10/2012	Pt with synchronous thymoma.
11949	LUAD	Patient	TCGA-50-6597	0d66bf6c-eed0-4726-bd5b-3bf6d610b4e0	Notification	Synchronous malignancy	snyderee	11/10/2012	Pt with synchronous R lung carcinoid tumor.
11961	LUAD	Patient	TCGA-64-1677	8a16ddb3-4861-4128-bed9-0b1f94fe8cf7	Notification	History of acceptable prior treatment related to a prior/other malignancy	snyderee	11/10/2012	Prior malignancy thyroid cancer treated with locoregional radiation
1042	LUAD	Patient	TCGA-64-1677	8a16ddb3-4861-4128-bed9-0b1f94fe8cf7	Notification	Prior malignancy	pyena	12/08/2010	[intgen.org]: Prior Malignancy
11975	LUAD	Patient	TCGA-95-7043	c650b1ff-8a4c-4ee9-b7c1-268c28c83827	Notification	Synchronous malignancy	snyderee	11/10/2012	Pt with synchronous R LUAD-mixed subtype.
11970	LUAD	Patient	TCGA-91-6836	0b31dbdf-0623-48e4-a0ec-017650dceda7	Notification	Synchronous malignancy	snyderee	11/10/2012	Pt with synchronous thyroid cancer.
11672	LUAD	Patient	TCGA-78-7166	b40d0849-f4ef-4a14-9732-9beb708cb46b	Notification	Prior malignancy	snyderee	10/31/2012	Prior malignancy basal cell carcinoma or the ear and nose. No systemic chemotherapy or radiation.
11972	LUAD	Patient	TCGA-93-8067	bbe88801-34f3-46d2-bbfd-b46c3901ed71	Notification	History of acceptable prior treatment related to a prior/other malignancy	snyderee	11/10/2012	Prior malignancy prostate cancer treated with locoregional radiation.
11675	LUAD	Patient	TCGA-93-8067	bbe88801-34f3-46d2-bbfd-b46c3901ed71	Notification	Prior malignancy	snyderee	10/31/2012	Prior malignancy prostate cancer treated with locoregional radiation.
11952	LUAD	Patient	TCGA-55-7725	9fcdccae-676e-4071-93c3-23d2d3ab0c00	Notification	History of acceptable prior treatment related to a prior/other malignancy	snyderee	11/10/2012	Prior malignancy of the throat treated with locoregional radiation. Prior malignancy of the jaw. No systemic chemotherapy or radiation .
5493	LUAD	Patient	TCGA-55-7725	9fcdccae-676e-4071-93c3-23d2d3ab0c00	Notification	Prior malignancy	pyena	03/20/2012	Throat CA with locoregional radiation. Jaw CA with no chemo or radiation.
5494	LUAD	Patient	TCGA-55-7726	923b37e4-fcf7-46a0-8cb2-9139711fec7b	Notification	Prior malignancy	pyena	03/20/2012	Left eyelid CA. No chemo or radiation.
5492	LUAD	Patient	TCGA-55-7724	294cb595-0907-44c7-bbef-985a27c1e6e2	Notification	Prior malignancy	pyena	03/20/2012	Uterus. No chemo or radiation.
11733	LUAD	Patient	TCGA-44-8119	230dc42d-681c-4e31-9d2e-c724e61829fb	Notification	Prior malignancy	snyderee	10/31/2012	Prior malignancy skin cancer upper lip. No systemic chemotherapy or radiation.
4969	LUAD	Patient	TCGA-64-5775	c8544fb3-b26e-4672-bb81-a271db724b04	Notification	Neoadjuvant therapy	n/a	n/a	n/a
11882	LUAD	Patient	TCGA-J2-8194	2b68b51f-bd4c-4bbb-b4e6-2eead53da2a4	Notification	Prior malignancy	snyderee	10/31/2012	Prior malignancy breast cancer. No systemic chemotherapy or radiation.
11881	LUAD	Patient	TCGA-J2-8192	369f14c4-2191-4962-a309-3e23ddc4e5fc	Notification	Prior malignancy	snyderee	10/31/2012	Prior malignancy of breast	cervix	and uterus. No systemic chemotherapy or radiation.
11726	LUAD	Patient	TCGA-38-6178	edf80622-aea2-4b50-bb69-691d6708aa83	Notification	Prior malignancy	snyderee	10/31/2012	Prior malignancy L ovarian cancer. No systemic chemotherapy or radiation.
11965	LUAD	Patient	TCGA-73-7498	ad74c0e8-8878-4efc-997d-981cd547bc5b	Notification	Synchronous malignancy	snyderee	11/10/2012	Pt with synchronous R bronchioalveolar carcinoma
11745	LUAD	Patient	TCGA-55-8203	9a9bd705-1ef1-4a6c-bb1e-bdd346dc01c0	Notification	Prior malignancy	snyderee	10/31/2012	Prior malignancy chronic lymphocytic leukemia. Prior malignancy skin cancer. No systemic chemotherapy or radiation.
11954	LUAD	Patient	TCGA-55-8207	b256e065-c681-4f82-8b68-a8ef7c413791	Notification	Synchronous malignancy	snyderee	11/10/2012	Pt with synchronous COAD.
11942	LUAD	Patient	TCGA-38-7271	8214a0d1-5e2d-4a7a-acb1-e5580755db83	Notification	Synchronous malignancy	snyderee	11/10/2012	Pt with synchronous L breast cancer
11743	LUAD	Patient	TCGA-55-7573	8e41153b-9faf-45c3-8397-8a428ef5c0d5	Notification	Prior malignancy	snyderee	10/31/2012	Prior malignancy L KIRC. No systemic chemotherapy or radiation.
11665	LUAD	Patient	TCGA-05-4405	f587c9ab-2949-4410-80d6-a050865d48aa	Notification	Prior malignancy	snyderee	10/31/2012	Prior malignancy uterine cancer. No systemic chemotherapy or radiation.
11664	LUAD	Patient	TCGA-05-4402	722d6818-f1cb-49f4-b68a-fd0a31304681	Notification	Prior malignancy	snyderee	10/31/2012	Prior malignancy uterine cancer. No systemic chemotherapy or radiation.
11667	LUAD	Patient	TCGA-05-4418	d2c1e896-6886-4122-bb48-5fbcd3f641f4	Notification	Prior malignancy	snyderee	10/31/2012	Prior malignancy prostate cancer. No systemic chemotherapy or radiation.
11666	LUAD	Patient	TCGA-05-4410	d28e465c-e553-4c53-8bb7-3d8199b9a8a5	Notification	Prior malignancy	snyderee	10/31/2012	Prior malignancy prostate cancer. No systemic chemotherapy or radiation.
11707	LUAD	Patient	TCGA-05-4427	78a24c56-576c-4245-bb42-6603b3d19897	Notification	Prior malignancy	snyderee	10/31/2012	Prior malignancy malignant melanoma of the skin. No systemic chemotherapy or radiation.
11668	LUAD	Patient	TCGA-05-4434	d94fe32f-bedd-4f4c-9feb-fcb60d40f4bb	Notification	Prior malignancy	snyderee	10/31/2012	Prior malignancy breast cancer. No systemic chemotherapy or radiation.
11967	LUAD	Patient	TCGA-80-5611	e51f717f-72e8-400e-9f35-fc5dc32fdf71	Notification	History of acceptable prior treatment related to a prior/other malignancy	snyderee	11/10/2012	Prior malignancy treated with loco-regional radiation to the neck.
11756	LUAD	Patient	TCGA-80-5611	e51f717f-72e8-400e-9f35-fc5dc32fdf71	Notification	Prior malignancy	snyderee	10/31/2012	Prior malignancy treated with loco-regional radiation to the neck.
11673	LUAD	Patient	TCGA-80-5607	645903b5-ba37-48a1-985b-a019b8db3236	Notification	Prior malignancy	snyderee	10/31/2012	Prior malignancy colon cancer. No systemic chemotherapy or radiation.
11953	LUAD	Patient	TCGA-55-8090	4d51ee44-e6f4-4bcb-be28-e9df54b39a8d	Notification	Synchronous malignancy	snyderee	11/10/2012	Pt with synchronous LUAD.
11744	LUAD	Patient	TCGA-55-8091	d12b6930-9ae4-4fe7-ad69-d183135c91ab	Notification	Prior malignancy	snyderee	10/31/2012	Prior malignancy prostate cancer. No systemic chemotherapy or radiation.
11962	LUAD	Patient	TCGA-67-6217	108a71cf-b9db-47cd-aa74-c03ec989b41b	Notification	Synchronous malignancy	snyderee	11/10/2012	Pt with synchronous cancer of the thymus.
11968	LUAD	Patient	TCGA-86-8076	8609edfc-119d-4d63-9188-c86aabd5ca52	Notification	History of acceptable prior treatment related to a prior/other malignancy	snyderee	11/10/2012	Prior malignancy prostate cancer treated with locoregional radiation.
11734	LUAD	Patient	TCGA-49-4501	0780eb43-d5b5-4c3d-9825-beacba5cc723	Notification	Prior malignancy	snyderee	10/31/2012	Prior malignancy lymphoma. No systemic chemotherapy or radiation.
11762	LUAD	Patient	TCGA-97-8172	cbf1f718-6bb7-4daf-b9d6-fb294281decb	Notification	Prior malignancy	snyderee	10/31/2012	Prior malignancy breast cancer. No systemic chemotherapy or radiation.
11706	LUAD	Patient	TCGA-05-4384	9a50e7e4-831d-489f-87d2-979e987561cc	Notification	Prior malignancy	snyderee	10/31/2012	Prior malignancy rectal cancer. Prior malignancy bladder cancer. No systemic chemotherapy or radiation.
11662	LUAD	Patient	TCGA-05-4382	3434b91a-c05f-460f-a078-7b1bb6e7085d	Notification	Prior malignancy	snyderee	10/31/2012	Prior maligancy cancer of the penis. No systemic chemotherapy or radiation.
11663	LUAD	Patient	TCGA-05-4396	9f81c602-8afa-4588-b0b6-6e5a1a128d5a	Notification	Prior malignancy	snyderee	10/31/2012	Prior malignancy bladder cancer. No systemic chemotherapy or radiation.
11742	LUAD	Patient	TCGA-55-6979	5af499be-d2b9-4eaf-9a9f-435dccb51917	Notification	Prior malignancy	snyderee	10/31/2012	Prior malignancy thryoid cancer. No systemic chemotherapy or radiation.
11741	LUAD	Patient	TCGA-55-6978	5134c56f-8286-4ec8-8348-237cee7dad5e	Notification	Prior malignancy	snyderee	10/31/2012	Prior malignancy bladder cancer. No systemic chemotherapy or radiation.
11966	LUAD	Patient	TCGA-78-7633	44218b35-219c-4ad9-a01e-fde14067c4c0	Notification	Synchronous malignancy	snyderee	11/10/2012	Pt with synchronous L papillary adenocarcinoma
11947	LUAD	Patient	TCGA-44-6776	c2a1de2e-6451-4c95-8ce6-263f2b7e6eff	Notification	Synchronous malignancy	snyderee	11/10/2012	Pt with synchronous lymphoma
661	LUAD	Patient	TCGA-55-1592	a41c46da-7ed4-4192-bd16-b3cbb94a5133	Notification	Prior malignancy	DCC	09/15/2010	[intgen.org]: Prior Malignancy
11951	LUAD	Patient	TCGA-55-1595	d31aeefc-b59b-42e9-9919-750b17a70a3d	Notification	History of acceptable prior treatment related to a prior/other malignancy	snyderee	11/10/2012	Prior malignancy of R breast cancer treated with locoregional radiation. (TCGA tumor from L lung.)
662	LUAD	Patient	TCGA-55-1595	d31aeefc-b59b-42e9-9919-750b17a70a3d	Notification	Prior malignancy	DCC	09/15/2010	[intgen.org]: Prior Malignancy
11976	LUAD	Patient	TCGA-95-7562	193201a3-1447-47b1-bdf1-11ae0eb3b2f3	Notification	History of acceptable prior treatment related to a prior/other malignancy	snyderee	11/10/2012	Prior malignancy prostate cancer treated with locoregional radiation.
11676	LUAD	Patient	TCGA-95-7562	193201a3-1447-47b1-bdf1-11ae0eb3b2f3	Notification	Prior malignancy	snyderee	10/31/2012	Prior malignancy prostate cancer treated with locoregional radiation.
11753	LUAD	Patient	TCGA-73-4658	afb91740-2668-46d7-ba01-bb26153ad1c7	Notification	Prior malignancy	snyderee	10/31/2012	Prior malignancy L LUAD. No systemic chemotherapy or radiation.
4968	LUAD	Patient	TCGA-73-4676	195a5afb-b79f-44d2-9d12-884487630c2b	Notification	Neoadjuvant therapy	pyena	01/24/2012	[intgen.org]: Patient received neo-adjuvant chemo for tumor submitted to TCGA.
11964	LUAD	Patient	TCGA-73-4662	294ff941-aea1-4588-9a0e-e9f5393e2bb6	Notification	Synchronous malignancy	snyderee	11/10/2012	Pt with synchronous L breast cancer
11735	LUAD	Patient	TCGA-49-6742	21fb46f9-4bbb-441c-af19-a687e9138344	Notification	Prior malignancy	snyderee	10/31/2012	Prior malignancy prostate cancer. No systemic chemotherapy or radiation.
11736	LUAD	Patient	TCGA-49-6745	9c7875ad-ab71-4d48-b2e3-e4c7a46393e9	Notification	Prior malignancy	snyderee	10/31/2012	Prior malignancy prostate cancer. No systemic chemotherapy or radiation.
11955	LUAD	Patient	TCGA-55-8619	772324a5-5513-454d-ad6b-605798f69b73	Notification	Synchronous malignancy	snyderee	11/10/2012	Prior malignancy melanoma of the L arm. No systemic chemotherapy or radiation. Patient with synchronous mucinous adenocarcinoma R lung.
11747	LUAD	Patient	TCGA-55-8619	772324a5-5513-454d-ad6b-605798f69b73	Notification	Prior malignancy	snyderee	10/31/2012	Prior malignancy melanoma of the L arm. No systemic chemotherapy or radiation. Patient with synchronous mucinous adenocarcinoma R lung.
11748	LUAD	Patient	TCGA-55-8621	8d535aa6-6d59-4965-b5ed-17217d8f5930	Notification	Prior malignancy	snyderee	10/31/2012	Prior malignancy kidney cancer. No systemic treatment or radiation.
11946	LUAD	Patient	TCGA-44-6147	889aec8e-14ba-48d9-8fe1-f2416e82b333	Notification	History of unacceptable prior treatment related to a prior/other malignancy	snyderee	11/10/2012	Prior malignancy of bowel carcinoid tumor treated with sandostatin. Prior malignancyR KIRP. No systemic chemotherapy or radiation .
3167	LUAD	Patient	TCGA-44-6147	889aec8e-14ba-48d9-8fe1-f2416e82b333	Notification	Prior malignancy	pyena	07/11/2011	[intgen.org]: Prior Malignancy
11730	LUAD	Patient	TCGA-44-6146	0c0b610e-fe4c-406d-a5ed-5cc3b11dabf5	Notification	Prior malignancy	snyderee	10/31/2012	Prior malignancy prostate cancer. No systemic chemotherapy or radiation.
